# Supplementary material for: Unravelling the role of the group 6 soluble di‐iron monooxygenase (SDIMO) SmoABCD in alkane metabolism and chlorinated alkane degradation
Source: Microb Biotechnol. 2024 Apr 29;17(5):e14453. doi: 10.1111/1751-7915.14453 (PMC11057499; doi:10.1111/1751-7915.14453)
Supplement: Supplementary file 2 — Table S3. [file MBT2-17-e14453-s001.xlsx]

## Sheet: TUUP90EP013-Alignment-Descripti
Table S3. Top BLASTP hit for Rhodococcus aetherivorans BCP1 SmoA protein (Accession number: KDE09890.1)
Description	Scientific Name	Max Score	Total Score	Query Cover	E value	Per. ident	Acc. Len	Accession
aromatic/alkene/methane monooxygenase hydroxylase/oxygenase subunit alpha [Rhodococcus]	Rhodococcus	1073	1073	1	0	100	512	=HYPERLINK("https://www.ncbi.nlm.nih.gov/protein/WP_006947300.1?report=genbank&log$=prottop&blast_rank=1&RID=TUUP90EP013","WP_006947300.1")
hypothetical protein [Rhodococcus ruber]	Rhodococcus ruber	625	625	0.58	0	100	305	=HYPERLINK("https://www.ncbi.nlm.nih.gov/protein/WP_283377745.1?report=genbank&log$=prottop&blast_rank=2&RID=TUUP90EP013","WP_283377745.1")
aromatic/alkene/methane monooxygenase hydroxylase/oxygenase subunit alpha [Rhodococcus]	Rhodococcus	1072	1072	1	0	99.61	512	=HYPERLINK("https://www.ncbi.nlm.nih.gov/protein/WP_317747471.1?report=genbank&log$=prottop&blast_rank=3&RID=TUUP90EP013","WP_317747471.1")
aromatic/alkene/methane monooxygenase hydroxylase/oxygenase subunit alpha [unclassified Rhodococcus (in: high G+C Gram-positive bacteria)]	unclassified Rhodococcus (in: high G+C Gram-positive bacteria)	1068	1068	1	0	99.41	512	=HYPERLINK("https://www.ncbi.nlm.nih.gov/protein/WP_159929259.1?report=genbank&log$=prottop&blast_rank=4&RID=TUUP90EP013","WP_159929259.1")
aromatic/alkene/methane monooxygenase hydroxylase/oxygenase subunit alpha [unclassified Rhodococcus (in: high G+C Gram-positive bacteria)]	unclassified Rhodococcus (in: high G+C Gram-positive bacteria)	1036	1036	1	0	95.9	512	=HYPERLINK("https://www.ncbi.nlm.nih.gov/protein/WP_005572960.1?report=genbank&log$=prottop&blast_rank=5&RID=TUUP90EP013","WP_005572960.1")
aromatic/alkene/methane monooxygenase hydroxylase/oxygenase subunit alpha [Rhodococcus opacus]	Rhodococcus opacus	1030	1030	1	0	95.51	512	=HYPERLINK("https://www.ncbi.nlm.nih.gov/protein/WP_064080265.1?report=genbank&log$=prottop&blast_rank=6&RID=TUUP90EP013","WP_064080265.1")
aromatic/alkene/methane monooxygenase hydroxylase/oxygenase subunit alpha [Mycobacterium sp. ENV421]	Mycobacterium sp. ENV421	1034	1034	0.99	0	95.49	513	=HYPERLINK("https://www.ncbi.nlm.nih.gov/protein/WP_102810306.1?report=genbank&log$=prottop&blast_rank=7&RID=TUUP90EP013","WP_102810306.1")
aromatic/alkene/methane monooxygenase hydroxylase/oxygenase subunit alpha [Mycolicibacterium fluoranthenivorans]	Mycolicibacterium fluoranthenivorans	1031	1031	0.99	0	95.48	513	=HYPERLINK("https://www.ncbi.nlm.nih.gov/protein/WP_187099575.1?report=genbank&log$=prottop&blast_rank=8&RID=TUUP90EP013","WP_187099575.1")
aromatic/alkene/methane monooxygenase hydroxylase/oxygenase subunit alpha [Mycolicibacterium]	Mycolicibacterium	1036	1036	1	0	94.53	512	=HYPERLINK("https://www.ncbi.nlm.nih.gov/protein/WP_235881483.1?report=genbank&log$=prottop&blast_rank=9&RID=TUUP90EP013","WP_235881483.1")
soluble di-iron monooxygenase alpha subunit [uncultured bacterium]	uncultured bacterium	520	520	0.49	0	94.44	255	=HYPERLINK("https://www.ncbi.nlm.nih.gov/protein/ABB70416.1?report=genbank&log$=prottop&blast_rank=10&RID=TUUP90EP013","ABB70416.1")
aromatic/alkene/methane monooxygenase hydroxylase/oxygenase subunit alpha [Actinomycetota bacterium]	Actinomycetota bacterium	1034	1034	1	0	94.34	512	=HYPERLINK("https://www.ncbi.nlm.nih.gov/protein/MDY6870272.1?report=genbank&log$=prottop&blast_rank=11&RID=TUUP90EP013","MDY6870272.1")
aromatic/alkene/methane monooxygenase hydroxylase/oxygenase subunit alpha [Mycolicibacterium]	Mycolicibacterium	1028	1028	1	0	94.34	512	=HYPERLINK("https://www.ncbi.nlm.nih.gov/protein/WP_014805366.1?report=genbank&log$=prottop&blast_rank=12&RID=TUUP90EP013","WP_014805366.1")
aromatic/alkene/methane monooxygenase hydroxylase/oxygenase subunit alpha [Mycobacterium sp.]	Mycobacterium sp.	1027	1027	1	0	94.14	512	=HYPERLINK("https://www.ncbi.nlm.nih.gov/protein/WP_313776004.1?report=genbank&log$=prottop&blast_rank=13&RID=TUUP90EP013","WP_313776004.1")
soluble di-iron monooxygenase alpha subunit [uncultured bacterium]	uncultured bacterium	522	522	0.49	0	94.12	255	=HYPERLINK("https://www.ncbi.nlm.nih.gov/protein/ABB70412.1?report=genbank&log$=prottop&blast_rank=14&RID=TUUP90EP013","ABB70412.1")
soluble di-iron monooxygenase alpha subunit [Mycolicibacterium chubuense NBB4]	Mycolicibacterium chubuense NBB4	522	522	0.5	0	93.39	257	=HYPERLINK("https://www.ncbi.nlm.nih.gov/protein/ABB70487.1?report=genbank&log$=prottop&blast_rank=15&RID=TUUP90EP013","ABB70487.1")
aromatic/alkene/methane monooxygenase hydroxylase/oxygenase subunit alpha [Mycobacterium dioxanotrophicus]	Mycobacterium dioxanotrophicus	1028	1028	1	0	93.36	512	=HYPERLINK("https://www.ncbi.nlm.nih.gov/protein/WP_087083743.1?report=genbank&log$=prottop&blast_rank=16&RID=TUUP90EP013","WP_087083743.1")
aromatic/alkene/methane monooxygenase hydroxylase/oxygenase subunit alpha [Candidatus Mycolicibacterium alkanivorans]	Candidatus Mycolicibacterium alkanivorans	1009	1009	0.99	0	92.53	513	=HYPERLINK("https://www.ncbi.nlm.nih.gov/protein/WP_243072400.1?report=genbank&log$=prottop&blast_rank=17&RID=TUUP90EP013","WP_243072400.1")
aromatic/alkene/methane monooxygenase hydroxylase/oxygenase subunit alpha [Mycobacterium intracellulare]	Mycobacterium intracellulare	989	989	1	0	90.04	512	=HYPERLINK("https://www.ncbi.nlm.nih.gov/protein/WP_136246236.1?report=genbank&log$=prottop&blast_rank=18&RID=TUUP90EP013","WP_136246236.1")
monooxygenase hydroxylase, subunit A [Mycobacterium ulcerans group]	Mycobacterium ulcerans group	660	660	0.68	0	86.4	419	=HYPERLINK("https://www.ncbi.nlm.nih.gov/protein/WP_015353967.1?report=genbank&log$=prottop&blast_rank=19&RID=TUUP90EP013","WP_015353967.1")
aromatic/alkene/methane monooxygenase hydroxylase/oxygenase subunit alpha [Mycobacterium marinum]	Mycobacterium marinum	952	952	1	0	86.13	512	=HYPERLINK("https://www.ncbi.nlm.nih.gov/protein/WP_012392133.1?report=genbank&log$=prottop&blast_rank=20&RID=TUUP90EP013","WP_012392133.1")
aromatic/alkene/methane monooxygenase hydroxylase/oxygenase subunit alpha [Mycobacterium marinum]	Mycobacterium marinum	951	951	1	0	85.94	512	=HYPERLINK("https://www.ncbi.nlm.nih.gov/protein/WP_261862087.1?report=genbank&log$=prottop&blast_rank=21&RID=TUUP90EP013","WP_261862087.1")
aromatic/alkene/methane monooxygenase hydroxylase/oxygenase subunit alpha [Mycobacterium marinum]	Mycobacterium marinum	950	950	1	0	85.94	512	=HYPERLINK("https://www.ncbi.nlm.nih.gov/protein/WP_273590640.1?report=genbank&log$=prottop&blast_rank=22&RID=TUUP90EP013","WP_273590640.1")
aromatic/alkene/methane monooxygenase hydroxylase/oxygenase subunit alpha [Mycobacterium marinum]	Mycobacterium marinum	949	949	1	0	85.94	512	=HYPERLINK("https://www.ncbi.nlm.nih.gov/protein/WP_117430581.1?report=genbank&log$=prottop&blast_rank=23&RID=TUUP90EP013","WP_117430581.1")
aromatic/alkene/methane monooxygenase hydroxylase/oxygenase subunit alpha [Mycobacterium marinum]	Mycobacterium marinum	883	883	0.93	0	85.39	479	=HYPERLINK("https://www.ncbi.nlm.nih.gov/protein/WP_261869763.1?report=genbank&log$=prottop&blast_rank=24&RID=TUUP90EP013","WP_261869763.1")
aromatic/alkene/methane monooxygenase hydroxylase/oxygenase subunit alpha [Mycobacterium ulcerans]	Mycobacterium ulcerans	942	942	1	0	85.35	512	=HYPERLINK("https://www.ncbi.nlm.nih.gov/protein/WP_096369473.1?report=genbank&log$=prottop&blast_rank=25&RID=TUUP90EP013","WP_096369473.1")
aromatic/alkene/methane monooxygenase hydroxylase/oxygenase subunit alpha [Mycobacterium shottsii]	Mycobacterium shottsii	941	941	1	0	85.35	512	=HYPERLINK("https://www.ncbi.nlm.nih.gov/protein/WP_198966807.1?report=genbank&log$=prottop&blast_rank=26&RID=TUUP90EP013","WP_198966807.1")
methane monooxygenase [Mycobacterium marinum]	Mycobacterium marinum	858	858	0.91	0	85.22	467	=HYPERLINK("https://www.ncbi.nlm.nih.gov/protein/GJP03872.1?report=genbank&log$=prottop&blast_rank=27&RID=TUUP90EP013","GJP03872.1")
monooxygenase [Mycobacterium pseudoshottsii]	Mycobacterium pseudoshottsii	843	843	0.9	0	84.82	461	=HYPERLINK("https://www.ncbi.nlm.nih.gov/protein/WP_232022715.1?report=genbank&log$=prottop&blast_rank=28&RID=TUUP90EP013","WP_232022715.1")
aromatic/alkene/methane monooxygenase hydroxylase/oxygenase subunit alpha [Mycobacterium pseudoshottsii]	Mycobacterium pseudoshottsii	853	853	0.91	0	84.8	467	=HYPERLINK("https://www.ncbi.nlm.nih.gov/protein/WP_236714218.1?report=genbank&log$=prottop&blast_rank=29&RID=TUUP90EP013","WP_236714218.1")
Methane monooxygenase component A alpha chain [Mycobacterium sp. 012931]	Mycobacterium sp. 012931	841	841	0.9	0	84.6	461	=HYPERLINK("https://www.ncbi.nlm.nih.gov/protein/EPQ44813.1?report=genbank&log$=prottop&blast_rank=30&RID=TUUP90EP013","EPQ44813.1")
aromatic/alkene/methane monooxygenase hydroxylase/oxygenase subunit alpha [Mycobacterium]	Mycobacterium	852	852	0.91	0	84.58	467	=HYPERLINK("https://www.ncbi.nlm.nih.gov/protein/WP_235065644.1?report=genbank&log$=prottop&blast_rank=31&RID=TUUP90EP013","WP_235065644.1")
monooxygenase [Mycobacterium ulcerans]	Mycobacterium ulcerans	840	840	0.91	0	83.51	467	=HYPERLINK("https://www.ncbi.nlm.nih.gov/protein/WP_247649499.1?report=genbank&log$=prottop&blast_rank=32&RID=TUUP90EP013","WP_247649499.1")
aromatic/alkene/methane monooxygenase hydroxylase/oxygenase subunit alpha [Mycobacterium sp. TY815]	Mycobacterium sp. TY815	932	932	1	0	83.4	512	=HYPERLINK("https://www.ncbi.nlm.nih.gov/protein/WP_306243851.1?report=genbank&log$=prottop&blast_rank=33&RID=TUUP90EP013","WP_306243851.1")
monooxygenase [Mycobacterium ulcerans]	Mycobacterium ulcerans	751	751	0.81	0	83.01	419	=HYPERLINK("https://www.ncbi.nlm.nih.gov/protein/WP_257535069.1?report=genbank&log$=prottop&blast_rank=34&RID=TUUP90EP013","WP_257535069.1")
monooxygenase [Mycolicibacterium hippocampi]	Mycolicibacterium hippocampi	892	892	0.99	0	80.16	512	=HYPERLINK("https://www.ncbi.nlm.nih.gov/protein/WP_163888788.1?report=genbank&log$=prottop&blast_rank=35&RID=TUUP90EP013","WP_163888788.1")
aromatic/alkene/methane monooxygenase hydroxylase/oxygenase subunit alpha [Mycobacterium avium]	Mycobacterium avium	878	878	0.99	0	78.98	512	=HYPERLINK("https://www.ncbi.nlm.nih.gov/protein/WP_033718946.1?report=genbank&log$=prottop&blast_rank=36&RID=TUUP90EP013","WP_033718946.1")
aromatic/alkene/methane monooxygenase hydroxylase/oxygenase subunit alpha [Mycobacterium avium]	Mycobacterium avium	877	877	0.99	0	78.78	512	=HYPERLINK("https://www.ncbi.nlm.nih.gov/protein/WP_095823162.1?report=genbank&log$=prottop&blast_rank=37&RID=TUUP90EP013","WP_095823162.1")
monooxygenase [Mycobacterium sp. ELW1]	Mycobacterium sp. ELW1	880	880	1	0	78.36	513	=HYPERLINK("https://www.ncbi.nlm.nih.gov/protein/WP_149383891.1?report=genbank&log$=prottop&blast_rank=38&RID=TUUP90EP013","WP_149383891.1")
monooxygenase [Mycolicibacterium gadium]	Mycolicibacterium gadium	878	878	1	0	78.17	513	=HYPERLINK("https://www.ncbi.nlm.nih.gov/protein/WP_278219893.1?report=genbank&log$=prottop&blast_rank=39&RID=TUUP90EP013","WP_278219893.1")
monooxygenase [Mycobacterium paragordonae]	Mycobacterium paragordonae	859	859	1	0	76.22	514	=HYPERLINK("https://www.ncbi.nlm.nih.gov/protein/WP_231513278.1?report=genbank&log$=prottop&blast_rank=40&RID=TUUP90EP013","WP_231513278.1")
monooxygenase [Actinomycetota bacterium]	Actinomycetota bacterium	639	639	0.91	0	61.23	540	=HYPERLINK("https://www.ncbi.nlm.nih.gov/protein/MCA1842167.1?report=genbank&log$=prottop&blast_rank=41&RID=TUUP90EP013","MCA1842167.1")
aromatic/alkene/methane monooxygenase hydroxylase/oxygenase subunit alpha [Mycobacterium sp.]	Mycobacterium sp.	551	551	0.85	0	60.05	445	=HYPERLINK("https://www.ncbi.nlm.nih.gov/protein/MDZ4267112.1?report=genbank&log$=prottop&blast_rank=42&RID=TUUP90EP013","MDZ4267112.1")
YHS domain-containing protein [Deltaproteobacteria bacterium]	Deltaproteobacteria bacterium	644	644	0.98	0	59.92	503	=HYPERLINK("https://www.ncbi.nlm.nih.gov/protein/MBI2964566.1?report=genbank&log$=prottop&blast_rank=43&RID=TUUP90EP013","MBI2964566.1")
monooxygenase [Candidatus Binataceae bacterium]	Candidatus Binataceae bacterium	603	603	0.97	0	59.6	501	=HYPERLINK("https://www.ncbi.nlm.nih.gov/protein/MBF6567560.1?report=genbank&log$=prottop&blast_rank=44&RID=TUUP90EP013","MBF6567560.1")
monooxygenase [Mycolicibacterium fortuitum]	Mycolicibacterium fortuitum	510	510	0.81	2e-175	59.23	416	=HYPERLINK("https://www.ncbi.nlm.nih.gov/protein/WP_278289589.1?report=genbank&log$=prottop&blast_rank=45&RID=TUUP90EP013","WP_278289589.1")
monooxygenase [Chloroflexota bacterium]	Chloroflexota bacterium	608	608	0.97	0	58.96	511	=HYPERLINK("https://www.ncbi.nlm.nih.gov/protein/TMD95229.1?report=genbank&log$=prottop&blast_rank=46&RID=TUUP90EP013","TMD95229.1")
hypothetical protein [Chloroflexota bacterium]	Chloroflexota bacterium	601	601	0.96	0	58.79	509	=HYPERLINK("https://www.ncbi.nlm.nih.gov/protein/MDB5066861.1?report=genbank&log$=prottop&blast_rank=47&RID=TUUP90EP013","MDB5066861.1")
aromatic/alkene/methane monooxygenase hydroxylase/oxygenase subunit alpha [Mycobacterium lentiflavum]	Mycobacterium lentiflavum	597	597	0.97	0	58.76	517	=HYPERLINK("https://www.ncbi.nlm.nih.gov/protein/WP_090609799.1?report=genbank&log$=prottop&blast_rank=48&RID=TUUP90EP013","WP_090609799.1")
hypothetical protein [Chloroflexota bacterium]	Chloroflexota bacterium	604	604	0.97	0	58.48	509	=HYPERLINK("https://www.ncbi.nlm.nih.gov/protein/MEA2617565.1?report=genbank&log$=prottop&blast_rank=49&RID=TUUP90EP013","MEA2617565.1")
aromatic/alkene/methane monooxygenase hydroxylase/oxygenase subunit alpha [Mycobacterium gordonae]	Mycobacterium gordonae	608	608	0.97	0	58.17	517	=HYPERLINK("https://www.ncbi.nlm.nih.gov/protein/WP_065133219.1?report=genbank&log$=prottop&blast_rank=50&RID=TUUP90EP013","WP_065133219.1")
monooxygenase [Gammaproteobacteria bacterium]	Gammaproteobacteria bacterium	613	613	0.97	0	58.12	513	=HYPERLINK("https://www.ncbi.nlm.nih.gov/protein/MBI2802102.1?report=genbank&log$=prottop&blast_rank=51&RID=TUUP90EP013","MBI2802102.1")
class 6 soluble di-iron monooxygenase alpha subunit [Mycolicibacterium mageritense]	Mycolicibacterium mageritense	606	606	0.98	0	57.94	517	=HYPERLINK("https://www.ncbi.nlm.nih.gov/protein/QPA35674.1?report=genbank&log$=prottop&blast_rank=52&RID=TUUP90EP013","QPA35674.1")
propane monooxygenase hydroxylase large subunit [Mycobacterium sp. TY-6]	Mycobacterium sp. TY-6	603	603	0.98	0	57.94	517	=HYPERLINK("https://www.ncbi.nlm.nih.gov/protein/BAF34294.1?report=genbank&log$=prottop&blast_rank=53&RID=TUUP90EP013","BAF34294.1")
aromatic/alkene/methane monooxygenase hydroxylase/oxygenase subunit alpha [Mycobacteriaceae]	Mycobacteriaceae	602	602	0.98	0	57.94	517	=HYPERLINK("https://www.ncbi.nlm.nih.gov/protein/WP_064914592.1?report=genbank&log$=prottop&blast_rank=54&RID=TUUP90EP013","WP_064914592.1")
aromatic/alkene/methane monooxygenase hydroxylase/oxygenase subunit alpha [Mycobacterium sp. ENV421]	Mycobacterium sp. ENV421	608	608	0.99	0	57.87	516	=HYPERLINK("https://www.ncbi.nlm.nih.gov/protein/WP_102810202.1?report=genbank&log$=prottop&blast_rank=55&RID=TUUP90EP013","WP_102810202.1")
monooxygenase [Gammaproteobacteria bacterium]	Gammaproteobacteria bacterium	599	599	0.97	0	57.72	513	=HYPERLINK("https://www.ncbi.nlm.nih.gov/protein/MCP5199077.1?report=genbank&log$=prottop&blast_rank=56&RID=TUUP90EP013","MCP5199077.1")
hypothetical protein [Chloroflexota bacterium]	Chloroflexota bacterium	598	598	0.97	0	57.68	509	=HYPERLINK("https://www.ncbi.nlm.nih.gov/protein/MEA2670386.1?report=genbank&log$=prottop&blast_rank=57&RID=TUUP90EP013","MEA2670386.1")
aromatic/alkene/methane monooxygenase hydroxylase/oxygenase subunit alpha [Candidatus Mycolicibacterium alkanivorans]	Candidatus Mycolicibacterium alkanivorans	602	602	0.98	0	57.54	517	=HYPERLINK("https://www.ncbi.nlm.nih.gov/protein/WP_243072645.1?report=genbank&log$=prottop&blast_rank=58&RID=TUUP90EP013","WP_243072645.1")
monooxygenase [Pseudomonadota bacterium]	Pseudomonadota bacterium	600	600	0.97	0	57.52	513	=HYPERLINK("https://www.ncbi.nlm.nih.gov/protein/MBK6659879.1?report=genbank&log$=prottop&blast_rank=59&RID=TUUP90EP013","MBK6659879.1")
monooxygenase [Pseudomonadota bacterium]	Pseudomonadota bacterium	598	598	0.97	0	57.31	513	=HYPERLINK("https://www.ncbi.nlm.nih.gov/protein/MBK8958779.1?report=genbank&log$=prottop&blast_rank=60&RID=TUUP90EP013","MBK8958779.1")
hypothetical protein [Panacagrimonas sp.]	Panacagrimonas sp.	600	600	0.97	0	57.26	518	=HYPERLINK("https://www.ncbi.nlm.nih.gov/protein/WP_293244810.1?report=genbank&log$=prottop&blast_rank=61&RID=TUUP90EP013","WP_293244810.1")
monooxygenase [Gammaproteobacteria bacterium]	Gammaproteobacteria bacterium	595	595	0.98	0	56.92	514	=HYPERLINK("https://www.ncbi.nlm.nih.gov/protein/MBX9609471.1?report=genbank&log$=prottop&blast_rank=62&RID=TUUP90EP013","MBX9609471.1")
monooxygenase [Gammaproteobacteria bacterium]	Gammaproteobacteria bacterium	599	599	0.97	0	56.91	513	=HYPERLINK("https://www.ncbi.nlm.nih.gov/protein/MCC6708521.1?report=genbank&log$=prottop&blast_rank=63&RID=TUUP90EP013","MCC6708521.1")
monooxygenase [Gammaproteobacteria bacterium]	Gammaproteobacteria bacterium	615	615	0.99	0	56.89	550	=HYPERLINK("https://www.ncbi.nlm.nih.gov/protein/MBI2803265.1?report=genbank&log$=prottop&blast_rank=64&RID=TUUP90EP013","MBI2803265.1")
monooxygenase [Chloroflexota bacterium]	Chloroflexota bacterium	573	573	0.96	0	56.57	508	=HYPERLINK("https://www.ncbi.nlm.nih.gov/protein/MDB5064230.1?report=genbank&log$=prottop&blast_rank=65&RID=TUUP90EP013","MDB5064230.1")
monooxygenase [Panacagrimonas perspica]	Panacagrimonas perspica	607	607	0.97	0	56.49	518	=HYPERLINK("https://www.ncbi.nlm.nih.gov/protein/WP_133879578.1?report=genbank&log$=prottop&blast_rank=66&RID=TUUP90EP013","WP_133879578.1")
monooxygenase [Pseudomonadota bacterium]	Pseudomonadota bacterium	599	599	0.98	0	56.26	507	=HYPERLINK("https://www.ncbi.nlm.nih.gov/protein/MBK6660972.1?report=genbank&log$=prottop&blast_rank=67&RID=TUUP90EP013","MBK6660972.1")
monooxygenase [Pseudomonadota bacterium]	Pseudomonadota bacterium	599	599	0.98	0	56.26	507	=HYPERLINK("https://www.ncbi.nlm.nih.gov/protein/MBK8957795.1?report=genbank&log$=prottop&blast_rank=68&RID=TUUP90EP013","MBK8957795.1")
YHS domain-containing protein [Gammaproteobacteria bacterium]	Gammaproteobacteria bacterium	599	599	0.98	0	56.06	507	=HYPERLINK("https://www.ncbi.nlm.nih.gov/protein/MCC6706969.1?report=genbank&log$=prottop&blast_rank=69&RID=TUUP90EP013","MCC6706969.1")
methane monooxygenase [Deltaproteobacteria bacterium]	Deltaproteobacteria bacterium	584	584	0.98	0	54.37	500	=HYPERLINK("https://www.ncbi.nlm.nih.gov/protein/MBI3799483.1?report=genbank&log$=prottop&blast_rank=70&RID=TUUP90EP013","MBI3799483.1")
monooxygenase [Deltaproteobacteria bacterium]	Deltaproteobacteria bacterium	574	574	0.98	0	54.27	500	=HYPERLINK("https://www.ncbi.nlm.nih.gov/protein/MBM4255411.1?report=genbank&log$=prottop&blast_rank=71&RID=TUUP90EP013","MBM4255411.1")
methane monooxygenase [Deltaproteobacteria bacterium]	Deltaproteobacteria bacterium	562	562	0.98	0	53.08	500	=HYPERLINK("https://www.ncbi.nlm.nih.gov/protein/MBI3249326.1?report=genbank&log$=prottop&blast_rank=72&RID=TUUP90EP013","MBI3249326.1")
hypothetical protein [Actinomycetota bacterium]	Actinomycetota bacterium	518	518	0.97	8e-177	52.08	517	=HYPERLINK("https://www.ncbi.nlm.nih.gov/protein/MDQ1501163.1?report=genbank&log$=prottop&blast_rank=73&RID=TUUP90EP013","MDQ1501163.1")
hypothetical protein [Actinomycetota bacterium]	Actinomycetota bacterium	517	517	0.97	2e-176	51.88	517	=HYPERLINK("https://www.ncbi.nlm.nih.gov/protein/MDQ1506944.1?report=genbank&log$=prottop&blast_rank=74&RID=TUUP90EP013","MDQ1506944.1")
hypothetical protein [Actinomycetota bacterium]	Actinomycetota bacterium	498	498	0.99	4e-169	49.03	513	=HYPERLINK("https://www.ncbi.nlm.nih.gov/protein/MDQ1502005.1?report=genbank&log$=prottop&blast_rank=75&RID=TUUP90EP013","MDQ1502005.1")
hypothetical protein [Actinomycetota bacterium]	Actinomycetota bacterium	498	498	0.99	4e-169	49.03	513	=HYPERLINK("https://www.ncbi.nlm.nih.gov/protein/MDQ1503620.1?report=genbank&log$=prottop&blast_rank=76&RID=TUUP90EP013","MDQ1503620.1")
aromatic/alkene/methane monooxygenase hydroxylase/oxygenase subunit alpha [Myxococcales bacterium]	Myxococcales bacterium	484	484	0.98	1e-163	48.61	502	=HYPERLINK("https://www.ncbi.nlm.nih.gov/protein/MDH3728542.1?report=genbank&log$=prottop&blast_rank=77&RID=TUUP90EP013","MDH3728542.1")
aromatic/alkene/methane monooxygenase hydroxylase/oxygenase subunit alpha [Nocardioides pocheonensis]	Nocardioides pocheonensis	483	483	0.97	2e-163	48.1	501	=HYPERLINK("https://www.ncbi.nlm.nih.gov/protein/WP_123224789.1?report=genbank&log$=prottop&blast_rank=78&RID=TUUP90EP013","WP_123224789.1")
aromatic/alkene/methane monooxygenase hydroxylase/oxygenase subunit alpha [unclassified Nocardioides]	unclassified Nocardioides	474	474	0.97	7e-160	47.5	501	=HYPERLINK("https://www.ncbi.nlm.nih.gov/protein/WP_011751516.1?report=genbank&log$=prottop&blast_rank=79&RID=TUUP90EP013","WP_011751516.1")
methane monooxygenase [Pseudomonadota bacterium]	Pseudomonadota bacterium	448	448	0.97	1e-149	46.91	500	=HYPERLINK("https://www.ncbi.nlm.nih.gov/protein/MDP2308440.1?report=genbank&log$=prottop&blast_rank=80&RID=TUUP90EP013","MDP2308440.1")
aromatic/alkene/methane monooxygenase hydroxylase/oxygenase subunit alpha [Mycobacterium sp. JS623]	Mycobacterium sp. JS623	466	466	0.96	8e-157	46.67	500	=HYPERLINK("https://www.ncbi.nlm.nih.gov/protein/WP_015305852.1?report=genbank&log$=prottop&blast_rank=81&RID=TUUP90EP013","WP_015305852.1")
aromatic/alkene/methane monooxygenase hydroxylase/oxygenase subunit alpha [Mycolicibacterium rhodesiae]	Mycolicibacterium rhodesiae	466	466	0.96	1e-156	46.67	500	=HYPERLINK("https://www.ncbi.nlm.nih.gov/protein/WP_014211290.1?report=genbank&log$=prottop&blast_rank=82&RID=TUUP90EP013","WP_014211290.1")
putative alkene monooxygenase alpha subunit [Mycolicibacterium rhodesiae JS60]	Mycolicibacterium rhodesiae JS60	472	472	0.97	5e-159	46.6	500	=HYPERLINK("https://www.ncbi.nlm.nih.gov/protein/AAO48576.1?report=genbank&log$=prottop&blast_rank=83&RID=TUUP90EP013","AAO48576.1")
aromatic/alkene/methane monooxygenase hydroxylase/oxygenase subunit alpha [Mycolicibacterium vinylchloridicum]	Mycolicibacterium vinylchloridicum	472	472	0.97	5e-159	46.6	500	=HYPERLINK("https://www.ncbi.nlm.nih.gov/protein/WP_179475495.1?report=genbank&log$=prottop&blast_rank=84&RID=TUUP90EP013","WP_179475495.1")
aromatic/alkene/methane monooxygenase hydroxylase/oxygenase subunit alpha [Mycolicibacterium chubuense]	Mycolicibacterium chubuense	471	471	0.97	8e-159	46.4	500	=HYPERLINK("https://www.ncbi.nlm.nih.gov/protein/WP_014805824.1?report=genbank&log$=prottop&blast_rank=85&RID=TUUP90EP013","WP_014805824.1")
aromatic/alkene/methane monooxygenase hydroxylase/oxygenase subunit alpha [Mycolicibacterium tusciae]	Mycolicibacterium tusciae	464	464	0.96	8e-156	46.26	500	=HYPERLINK("https://www.ncbi.nlm.nih.gov/protein/WP_006247675.1?report=genbank&log$=prottop&blast_rank=86&RID=TUUP90EP013","WP_006247675.1")
alkene monooxygenase alpha subunit [Rhodococcus ruber]	Rhodococcus ruber	456	456	0.98	2e-152	46.23	501	=HYPERLINK("https://www.ncbi.nlm.nih.gov/protein/QOE77414.1?report=genbank&log$=prottop&blast_rank=87&RID=TUUP90EP013","QOE77414.1")
methane monooxygenase [Kribbella]	Kribbella	446	446	0.98	1e-148	46.23	499	=HYPERLINK("https://www.ncbi.nlm.nih.gov/protein/WP_132191191.1?report=genbank&log$=prottop&blast_rank=88&RID=TUUP90EP013","WP_132191191.1")
ethene monooxygenase alpha subunit [Mycolicibacterium chubuense NBB4]	Mycolicibacterium chubuense NBB4	469	469	0.97	6e-158	46.11	514	=HYPERLINK("https://www.ncbi.nlm.nih.gov/protein/ACZ56346.1?report=genbank&log$=prottop&blast_rank=89&RID=TUUP90EP013","ACZ56346.1")
TPA: methane monooxygenase [Actinomycetota bacterium]	Actinomycetota bacterium	461	461	0.98	1e-154	45.94	501	=HYPERLINK("https://www.ncbi.nlm.nih.gov/protein/HCU95584.1?report=genbank&log$=prottop&blast_rank=90&RID=TUUP90EP013","HCU95584.1")
hypothetical protein [Carbonactinospora thermoautotrophica]	Carbonactinospora thermoautotrophica	450	450	0.98	2e-150	45.56	505	=HYPERLINK("https://www.ncbi.nlm.nih.gov/protein/WP_267594291.1?report=genbank&log$=prottop&blast_rank=91&RID=TUUP90EP013","WP_267594291.1")
methane monooxygenase [Carbonactinospora thermoautotrophica]	Carbonactinospora thermoautotrophica	448	448	0.98	2e-149	45.36	505	=HYPERLINK("https://www.ncbi.nlm.nih.gov/protein/WP_066884131.1?report=genbank&log$=prottop&blast_rank=92&RID=TUUP90EP013","WP_066884131.1")
hypothetical protein [Actinomycetota bacterium]	Actinomycetota bacterium	464	464	0.98	1e-155	45.35	517	=HYPERLINK("https://www.ncbi.nlm.nih.gov/protein/MDQ1490918.1?report=genbank&log$=prottop&blast_rank=93&RID=TUUP90EP013","MDQ1490918.1")
hypothetical protein [Actinomycetota bacterium]	Actinomycetota bacterium	462	462	0.98	9e-155	45.15	517	=HYPERLINK("https://www.ncbi.nlm.nih.gov/protein/MDQ1501233.1?report=genbank&log$=prottop&blast_rank=94&RID=TUUP90EP013","MDQ1501233.1")
methane monooxygenase [Actinomycetota bacterium]	Actinomycetota bacterium	450	450	0.97	3e-150	44.81	519	=HYPERLINK("https://www.ncbi.nlm.nih.gov/protein/MCA1845033.1?report=genbank&log$=prottop&blast_rank=95&RID=TUUP90EP013","MCA1845033.1")
hypothetical protein [Chloroflexota bacterium]	Chloroflexota bacterium	446	446	0.96	1e-148	44.53	499	=HYPERLINK("https://www.ncbi.nlm.nih.gov/protein/MDB5068873.1?report=genbank&log$=prottop&blast_rank=96&RID=TUUP90EP013","MDB5068873.1")
methane monooxygenase [Gammaproteobacteria bacterium]	Gammaproteobacteria bacterium	448	448	0.98	1e-149	44.36	504	=HYPERLINK("https://www.ncbi.nlm.nih.gov/protein/MDE0284693.1?report=genbank&log$=prottop&blast_rank=97&RID=TUUP90EP013","MDE0284693.1")
methane monooxygenase [Gammaproteobacteria bacterium]	Gammaproteobacteria bacterium	449	449	0.98	5e-150	43.79	504	=HYPERLINK("https://www.ncbi.nlm.nih.gov/protein/MCY4363531.1?report=genbank&log$=prottop&blast_rank=98&RID=TUUP90EP013","MCY4363531.1")
methane monooxygenase [Mycolicibacterium chubuense]	Mycolicibacterium chubuense	447	447	0.98	2e-149	43.56	501	=HYPERLINK("https://www.ncbi.nlm.nih.gov/protein/WP_014805422.1?report=genbank&log$=prottop&blast_rank=99&RID=TUUP90EP013","WP_014805422.1")
PmoC [Mycobacterium sp. M156]	Mycobacterium sp. M156	447	447	0.98	2e-149	43.37	501	=HYPERLINK("https://www.ncbi.nlm.nih.gov/protein/AAS19484.1?report=genbank&log$=prottop&blast_rank=100&RID=TUUP90EP013","AAS19484.1")
