# Supplementary material for: Unravelling the role of the group 6 soluble di‐iron monooxygenase (SDIMO) SmoABCD in alkane metabolism and chlorinated alkane degradation
Source: Microb Biotechnol. 2024 Apr 29;17(5):e14453. doi: 10.1111/1751-7915.14453 (PMC11057499; doi:10.1111/1751-7915.14453)
Supplement: Supplementary file 3 — Table S4. [file MBT2-17-e14453-s002.xlsx]

## Sheet: Table S3
Table S4. Genomic data of Mycobacteriaceae SDIMOs
Chromosom accession	NCBI Genbank assembly accession	Group	GTDB-tk assembly accession	Kingdom	Phylum	Class	Order	Family	Genus	Species	NCBI Assembly level	NCBI Assembly name	NCBI Bioproject	NCBI Biosample	NCBI organism name	Strain	Start site	End site	Strand	Protein accession	Gene product	Group 6-Subgroup	Genomic location1
AJFH01000158.1	GCA_015333575.1	Group 1	RS_GCF_015333575.1	d__Bacteria	p__Actinomycetota	c__Actinomycetia	o__Mycobacteriales	f__Mycobacteriaceae	g__Mycobacterium	s__Mycobacterium phlei	Contig	ASM1533357v1	PRJNA224116	SAMN15860745	Mycolicibacterium phlei	RIVM700384	11464	12963	-	MBF4195166.1	methane/phenol/toluene hydroxylase	NA	NA
AJFJ01000034.1	GCA_000257725.1	Group 1	RS_GCF_000257725.1	d__Bacteria	p__Actinomycetota	c__Actinomycetia	o__Mycobacteriales	f__Mycobacteriaceae	g__Mycobacterium	s__Mycobacterium phlei	Contig	ASM25772v1	PRJNA224116	SAMN02470133	Mycolicibacterium phlei RIVM601174	RIVM601174	85694	87193	+	EID16052.1	methane/phenol/toluene hydroxylase	NA	NA
AKKP01000064.1	GCA_000280725.1	Group 1	RS_GCF_000280725.1	d__Bacteria	p__Actinomycetota	c__Actinomycetia	o__Mycobacteriales	f__Mycobacteriaceae	g__Rhodococcus	s__Rhodococcus jostii_A	Contig	ASM28072v1	PRJNA224116	SAMN02471208	Rhodococcus sp. JVH1	JVH1	48299	49822	-	EJI98572.1	toluene-4-monooxygenase system protein A	NA	NA
AMRA01000019.1	GCA_000300375.1	Group 1	RS_GCF_000300375.1	d__Bacteria	p__Actinomycetota	c__Actinomycetia	o__Mycobacteriales	f__Mycobacteriaceae	g__Mycobacterium	s__Mycobacterium hassiacum	Contig	ASM30037v1	PRJNA224116	SAMN02471699	Mycolicibacterium hassiacum DSM 44199	DSM 44199	11795	13291	+	EKF25270.1	toluene-4-monooxygenase system protein A	NA	NA
ANBO01000001.1	GCA_001582015.1	Group 1	RS_GCF_001582015.1	d__Bacteria	p__Actinomycetota	c__Actinomycetia	o__Mycobacteriales	f__Mycobacteriaceae	g__Mycobacterium	s__Mycobacterium phlei	Contig	ASM158201v1	PRJNA224116	SAMN04537322	Mycolicibacterium phlei DSM 43239 = CCUG 21000	DSM 43239 = CCUG 21000	441565	443064	+	KXW68860.1	Toluene-4-monooxygenase system protein A	NA	NA
ANBP01000001.1	GCA_009192875.1	Group 1	RS_GCF_009192875.1	d__Bacteria	p__Actinomycetota	c__Actinomycetia	o__Mycobacteriales	f__Mycobacteriaceae	g__Mycobacterium	s__Mycobacterium phlei	Contig	ASM919287v1	PRJNA224116	SAMN04481318	Mycolicibacterium phlei DSM 43239 = CCUG 21000	CCUG 21000	433830	435329	+	KAB7759812.1	Toluene-4-monooxygenase system protein A	NA	NA
AP018164.1	GCA_002356315.1	Group 1	RS_GCF_002356315.1	d__Bacteria	p__Actinomycetota	c__Actinomycetia	o__Mycobacteriales	f__Mycobacteriaceae	g__Mycobacterium	s__Mycobacterium shigaense	Complete Genome	ASM235631v1	PRJNA224116	SAMD00081394	Mycobacterium shigaense	JCM 32072	2770239	2771747	+	BAX92744.1	phenol 2-monooxygenase	NA	Chromosome
AP022560.1	GCA_010726085.1	Group 1	RS_GCF_010726085.1	d__Bacteria	p__Actinomycetota	c__Actinomycetia	o__Mycobacteriales	f__Mycobacteriaceae	g__Mycobacterium	s__Mycobacterium moriokaense	Complete Genome	ASM1072608v1	PRJNA224116	SAMD00153165	Mycolicibacterium moriokaense	JCM 6375	549120	550622	-	BBW99600.1	hypothetical protein	NA	Chromosome
AP022564.1	GCA_010727125.1	Group 1	RS_GCF_010727125.1	d__Bacteria	p__Actinomycetota	c__Actinomycetia	o__Mycobacteriales	f__Mycobacteriaceae	g__Mycobacterium	s__Mycobacterium terrae	Complete Genome	ASM1072712v1	PRJNA224116	SAMD00153172	Mycolicibacter terrae	JCM 12143	514511	516019	+	BBX21095.1	hypothetical protein	NA	Chromosome
AP022573.1	GCA_010729105.1	Group 1	RS_GCF_010729105.1	d__Bacteria	p__Actinomycetota	c__Actinomycetia	o__Mycobacteriales	f__Mycobacteriaceae	g__Mycobacterium	s__Mycobacterium saskatchewanense	Complete Genome	ASM1072910v1	PRJNA224116	SAMD00153183	Mycobacterium saskatchewanense	JCM 13016	680824	682311	+	BBX61464.1	methane monooxygenase	NA	Chromosome
AP022576.1	GCA_010730355.1	Group 1	RS_GCF_010730355.1	d__Bacteria	p__Actinomycetota	c__Actinomycetia	o__Mycobacteriales	f__Mycobacteriaceae	g__Mycobacterium	s__Mycobacterium florentinum	Complete Genome	ASM1073035v1	PRJNA224116	SAMD00153192	Mycobacterium florentinum	JCM 14740	5589310	5590806	-	BBX81543.1	methane monooxygenase	NA	Chromosome
AP022587.1	GCA_010731715.1	Group 1	RS_GCF_010731715.1	d__Bacteria	p__Actinomycetota	c__Actinomycetia	o__Mycobacteriales	f__Mycobacteriaceae	g__Mycobacterium	s__Mycobacterium stomatepiae	Complete Genome	ASM1073171v1	PRJNA224116	SAMD00153208	Mycobacterium stomatepiae	JCM 17783	805907	807394	-	BBY20621.1	hypothetical protein	NA	Chromosome
AP022609.1	GCA_010729485.1	Group 1	RS_GCF_010729485.1	d__Bacteria	p__Actinomycetota	c__Actinomycetia	o__Mycobacteriales	f__Mycobacteriaceae	g__Mycobacterium	s__Mycobacterium hiberniae	Complete Genome	ASM1072948v1	PRJNA224116	SAMD00153186	Mycolicibacter hiberniae	JCM 13571	3106929	3108437	-	BBZ24552.1	hypothetical protein	NA	Chromosome
AP022610.1	GCA_010729665.1	Group 1	RS_GCF_010729665.1	d__Bacteria	p__Actinomycetota	c__Actinomycetia	o__Mycobacteriales	f__Mycobacteriaceae	g__Mycobacterium	s__Mycobacterium madagascariense	Complete Genome	ASM1072966v1	PRJNA224116	SAMD00153188	Mycolicibacterium madagascariense	JCM 13574	159582	161063	-	BBZ25876.1	hypothetical protein	NA	Chromosome
AP022614.1	GCA_010730575.1	Group 1	RS_GCF_010730575.1	d__Bacteria	p__Actinomycetota	c__Actinomycetia	o__Mycobacteriales	f__Mycobacteriaceae	g__Mycobacterium	s__Mycobacterium parmense	Complete Genome	ASM1073057v1	PRJNA224116	SAMD00153193	Mycobacterium parmense	JCM 14742	4884013	4885494	-	BBZ47254.1	hypothetical protein	NA	Chromosome
AP022620.1	GCA_010731855.1	Group 1	RS_GCF_010731855.1	d__Bacteria	p__Actinomycetota	c__Actinomycetia	o__Mycobacteriales	f__Mycobacteriaceae	g__Mycobacterium	s__Mycobacterium anyangense	Complete Genome	ASM1073185v1	PRJNA224116	SAMD00153216	Mycolicibacterium anyangense	JCM 30275	2527394	2528878	+	BBZ77030.1	methane monooxygenase	NA	Chromosome
ATDN01000010.1	GCA_004014805.1	Group 1	RS_GCF_004014805.1	d__Bacteria	p__Actinomycetota	c__Actinomycetia	o__Mycobacteriales	f__Mycobacteriaceae	g__Mycobacterium	s__Mycobacterium elephantis	Contig	ASM401480v1	PRJNA224116	SAMN10734567	Mycolicibacterium elephantis DSM 44368	DSM 44368	36488	37984	-	RWA21308.1	Toluene-4-monooxygenase system protein A	NA	NA
ATDR01000034.1	GCA_001581995.1	Group 1	RS_GCF_001581995.1	d__Bacteria	p__Actinomycetota	c__Actinomycetia	o__Mycobacteriales	f__Mycobacteriaceae	g__Mycobacterium	s__Mycobacterium phlei	Contig	ASM158199v1	PRJNA224116	SAMN04537321	Mycolicibacterium phlei DSM 43072	DSM 43072	87700	89199	+	KXW64177.1	Toluene-4-monooxygenase system protein A	NA	NA
ATHW01000001.1	GCA_001582005.1	Group 1	RS_GCF_001582005.1	d__Bacteria	p__Actinomycetota	c__Actinomycetia	o__Mycobacteriales	f__Mycobacteriaceae	g__Mycobacterium	s__Mycobacterium phlei	Contig	ASM158200v1	PRJNA224116	SAMN04537320	Mycolicibacterium phlei DSM 43070	DSM 43070	137746	139245	+	KXW74503.1	Toluene-4-monooxygenase system protein A	NA	NA
BAWF01000057.1	GCA_000583735.1	Group 1	RS_GCF_000583735.1	d__Bacteria	p__Actinomycetota	c__Actinomycetia	o__Mycobacteriales	f__Mycobacteriaceae	g__Rhodococcus	s__Rhodococcus wratislaviensis	Contig	ASM58373v1	PRJNA224116	SAMD00041784	Rhodococcus wratislaviensis NBRC 100605	NBRC 100605	3015	4538	+	GAF48634.1	hypothetical protein	NA	NA
BEWG01000070.1	GCA_002723835.1	Group 1	RS_GCF_002723835.1	d__Bacteria	p__Actinomycetota	c__Actinomycetia	o__Mycobacteriales	f__Mycobacteriaceae	g__Mycobacterium	s__Mycobacterium sp002723835	Scaffold	ASM272383v1	PRJNA224116	SAMD00096763	Mycobacterium sp. shizuoka-1	shizuoka-1	43834	45318	-	GAY17327.1	methane monooxygenase	NA	NA
BEWG01000095.1	GCA_002723835.1	Group 1	RS_GCF_002723835.1	d__Bacteria	p__Actinomycetota	c__Actinomycetia	o__Mycobacteriales	f__Mycobacteriaceae	g__Mycobacterium	s__Mycobacterium sp002723835	Scaffold	ASM272383v1	PRJNA224116	SAMD00096763	Mycobacterium sp. shizuoka-1	shizuoka-1	10495	12006	-	GAY18031.1	methane monooxygenase	NA	NA
BJOV01000005.1	GCA_009932475.1	Group 1	RS_GCF_009932475.1	d__Bacteria	p__Actinomycetota	c__Actinomycetia	o__Mycobacteriales	f__Mycobacteriaceae	g__Gordonia	s__Gordonia spumicola	Contig	ASM993247v1	PRJNA224116	SAMD00170766	Gordonia spumicola	NBRC 107696	1998261	1999754	-	GEE03678.1	phenol 2-monooxygenase	NA	NA
BLKZ01000002.1	GCA_010723575.1	Group 1	RS_GCF_010723575.1	d__Bacteria	p__Actinomycetota	c__Actinomycetia	o__Mycobacteriales	f__Mycobacteriaceae	g__Mycobacterium	s__Mycobacterium bourgelatii	Contig	ASM1072357v1	PRJNA224116	SAMD00153222	Mycobacterium bourgelatii	JCM 30725	816702	818210	-	GFG93865.1	hypothetical protein	NA	NA
CAACYE020000001.1	GCA_900683605.2	Group 1	RS_GCF_900683605.1	d__Bacteria	p__Actinomycetota	c__Actinomycetia	o__Mycobacteriales	f__Mycobacteriaceae	g__Nocardia	s__Nocardia farcinica	Contig	54332_B01	PRJNA224116	SAMEA101172418	Nocardia farcinica	3012STDY6733949	1088011	1089507	-	VFA91567.1	Toluene-4-monooxygenase system protein A	NA	NA
CP003119.1	GCA_000247715.1	Group 1	RS_GCF_000247715.1	d__Bacteria	p__Actinomycetota	c__Actinomycetia	o__Mycobacteriales	f__Mycobacteriaceae	g__Gordonia	s__Gordonia polyisoprenivorans	Complete Genome	ASM24771v1	PRJNA224116	SAMN02603285	Gordonia polyisoprenivorans VH2	VH2	985369	986895	+	AFA71908.1	putative methane/phenol/toluene monooxygenase	NA	Chromosome
CP003949.1	GCA_000599545.1	Group 1	GB_GCA_000599545.1	d__Bacteria	p__Actinomycetota	c__Actinomycetia	o__Mycobacteriales	f__Mycobacteriaceae	g__Rhodococcus	s__Rhodococcus opacus	Complete Genome	ASM59954v1	PRJNA178618	SAMN03081444	Rhodococcus opacus PD630	PD630	3763773	3765296	-	AHK30785.1	Toluene-4-monooxygenase system protein A	NA	Chromosome
CP014475.1	GCA_001583415.1	Group 1	RS_GCF_001583415.1	d__Bacteria	p__Actinomycetota	c__Actinomycetia	o__Mycobacteriales	f__Mycobacteriaceae	g__Mycobacterium	s__Mycobacterium phlei	Complete Genome	ASM158341v1	PRJNA224116	SAMN04481318	Mycolicibacterium phlei	CCUG 21000	4622432	4623931	-	AMO63327.1	Toluene-4-monooxygenase system protein A	NA	Chromosome
CP021355.1	GCA_003130705.1	Group 1	RS_GCF_003130705.1	d__Bacteria	p__Actinomycetota	c__Actinomycetia	o__Mycobacteriales	f__Mycobacteriaceae	g__Rhodococcus	s__Rhodococcus oxybenzonivorans	Complete Genome	ASM313070v1	PRJNA224116	SAMN07126182	Rhodococcus oxybenzonivorans	S2-17	317705	319219	-	AWK76184.1	toluene monooxygenase	NA	plasmid
CP021355.1	GCA_003130705.1	Group 1	RS_GCF_003130705.1	d__Bacteria	p__Actinomycetota	c__Actinomycetia	o__Mycobacteriales	f__Mycobacteriaceae	g__Rhodococcus	s__Rhodococcus oxybenzonivorans	Complete Genome	ASM313070v1	PRJNA224116	SAMN07126182	Rhodococcus oxybenzonivorans	S2-17	292992	294518	+	AWK76158.1	toluene monooxygenase	NA	plasmid
CP031418.1	GCA_003367415.1	Group 1	RS_GCF_003367415.1	d__Bacteria	p__Actinomycetota	c__Actinomycetia	o__Mycobacteriales	f__Mycobacteriaceae	g__Nocardia	s__Nocardia farcinica	Complete Genome	ASM336741v1	PRJNA224116	SAMN09723209	Nocardia farcinica	W6977	5895928	5897424	+	AXK88906.1	YHS domain-containing protein	NA	Chromosome
CP032156.1	GCA_008329905.1	Group 1	GB_GCA_008329905.1	d__Bacteria	p__Actinomycetota	c__Actinomycetia	o__Mycobacteriales	f__Mycobacteriaceae	g__Mycobacterium	s__Mycobacterium sp008329905	Complete Genome	ASM832990v1	PRJNA489466	SAMN09980424	Mycobacterium sp. ELW1	ELW1	59055	60572	+	QEN17701.1	isoprene monooxygenase oxygenase subunit alpha	NA	plasmid
CP046573.1	GCA_009859915.1	Group 1	RS_GCF_009859915.1	d__Bacteria	p__Actinomycetota	c__Actinomycetia	o__Mycobacteriales	f__Mycobacteriaceae	g__Rhodococcus	s__Rhodococcus oxybenzonivorans	Complete Genome	ASM985991v1	PRJNA224116	SAMN13151932	Rhodococcus sp. WAY2	WAY2	18141	19655	-	QHE72583.1	Toluene-4-monooxygenase, subunit TmoA	NA	plasmid
CP070351.1	GCA_016919385.1	Group 1	RS_GCF_016919385.1	d__Bacteria	p__Actinomycetota	c__Actinomycetia	o__Mycobacteriales	f__Mycobacteriaceae	g__Gordonia	s__Gordonia sp016919385	Complete Genome	ASM1691938v1	PRJNA224116	SAMN17844877	Gordonia sp. PDNC005	PDNC005	2542371	2543864	-	QRY61169.1	YHS domain-containing protein	NA	Chromosome
CP070611.1	GCA_017068375.1	Group 1	RS_GCF_017068375.1	d__Bacteria	p__Actinomycetota	c__Actinomycetia	o__Mycobacteriales	f__Mycobacteriaceae	g__Rhodococcus	s__Rhodococcus koreensis	Complete Genome	ASM1706837v1	PRJNA224116	SAMN17840531	Rhodococcus koreensis	R85	323740	325272	+	QSE86807.1	toluene monooxygenase	NA	plasmid
CP080954.1	GCA_020542785.1	Group 1	RS_GCF_020542785.1	d__Bacteria	p__Actinomycetota	c__Actinomycetia	o__Mycobacteriales	f__Mycobacteriaceae	g__Rhodococcus	s__Rhodococcus opacus	Complete Genome	ASM2054278v1	PRJNA224116	SAMN20605963	Rhodococcus opacus PD630	PD630	3763831	3765354	-	UDH00374.1	isoprene monooxygenase oxygenase subunit alpha	NA	Chromosome
CP086599.1	GCA_020883195.1	Group 1	RS_GCF_020883195.1	d__Bacteria	p__Actinomycetota	c__Actinomycetia	o__Mycobacteriales	f__Mycobacteriaceae	g__Nocardia	s__Nocardia farcinica	Complete Genome	ASM2088319v1	PRJNA224116	SAMN22875803	Nocardia farcinica	SZ 1509	4084908	4086404	-	UEX21131.1	YHS domain-containing protein	NA	Chromosome
CP092423.2	GCA_022374895.2	Group 1	RS_GCF_022374895.2	d__Bacteria	p__Actinomycetota	c__Actinomycetia	o__Mycobacteriales	f__Mycobacteriaceae	g__Mycobacterium	s__Mycobacterium lentiflavum	Complete Genome	ASM2237489v2	PRJNA224116	SAMN20254258	Mycobacterium lentiflavum	ATCC 51985	2882913	2884400	+	ULP44822.1	YHS domain-containing protein	NA	Chromosome
CTEE01000001.1	GCA_001373395.1	Group 1	RS_GCF_001373395.1	d__Bacteria	p__Actinomycetota	c__Actinomycetia	o__Mycobacteriales	f__Mycobacteriaceae	g__Mycobacterium	s__Mycobacterium lentiflavum	Contig	PRJEB8430_assembly_1	PRJNA224116	SAMEA3305053	Mycobacterium lentiflavum	CSUR P1491	3077882	3079369	+	CQD14038.1	monooxygenase hydroxylase, subunit A	NA	NA
FNTL01000002.1	GCA_900105375.1	Group 1	RS_GCF_900105375.1	d__Bacteria	p__Actinomycetota	c__Actinomycetia	o__Mycobacteriales	f__Mycobacteriaceae	g__Rhodococcus	s__Rhodococcus jostii	Contig	IMG-taxon 2642422554 annotated assembly	PRJNA224116	SAMN04490220	Rhodococcus jostii	DSM 44719	528135	529667	+	SEB37691.1	toluene 4-monooxygenase protein A	NA	NA
FNTL01000005.1	GCA_900105375.1	Group 1	RS_GCF_900105375.1	d__Bacteria	p__Actinomycetota	c__Actinomycetia	o__Mycobacteriales	f__Mycobacteriaceae	g__Rhodococcus	s__Rhodococcus jostii	Contig	IMG-taxon 2642422554 annotated assembly	PRJNA224116	SAMN04490220	Rhodococcus jostii	DSM 44719	276600	278123	-	SEE83592.1	toluene monooxygenase system protein A	NA	NA
FTOW01000005.1	GCA_900156775.1	Group 1	RS_GCF_900156775.1	d__Bacteria	p__Actinomycetota	c__Actinomycetia	o__Mycobacteriales	f__Mycobacteriaceae	g__Nocardia	s__Nocardia farcinica	Contig	IMG-taxon 2681813555 annotated assembly	PRJNA224116	SAMN05421776	Nocardia farcinica	DSM 43257	299517	301013	-	SIT24535.1	toluene 4-monooxygenase protein A	NA	NA
FUEZ01000004.1	GCA_900157365.1	Group 1	RS_GCF_900157365.1	d__Bacteria	p__Actinomycetota	c__Actinomycetia	o__Mycobacteriales	f__Mycobacteriaceae	g__Mycobacterium	s__Mycobacterium numidiamassiliense	Contig	PRJEB19151	PRJNA224116	SAMEA54001918	Mycobacterium numidiamassiliense	AB215	3407032	3408519	-	SPM42721.1	toluene monooxygenase	NA	NA
HG964446.1	GCA_000689255.1	Group 1	RS_GCF_000689255.1	d__Bacteria	p__Actinomycetota	c__Actinomycetia	o__Mycobacteriales	f__Mycobacteriaceae	g__Mycobacterium	s__Mycobacterium triplex	Scaffold	BN973_1	PRJNA224116	SAMEA3139001	Mycobacterium triplex	DSM 44626	4246109	4247617	+	CDO89636.1	monooxygenase hydroxylase, subunit A	NA	NA
JAACYR010000104.1	GCA_010093495.1	Group 1	RS_GCF_010093495.1	d__Bacteria	p__Actinomycetota	c__Actinomycetia	o__Mycobacteriales	f__Mycobacteriaceae	g__Mycobacterium	s__Mycobacterium kumamotonense	Scaffold	ASM1009349v1	PRJNA224116	SAMN13905685	Mycolicibacter kumamotonensis	CST 7247	951	2456	-	NDJ91588.1	YHS domain-containing protein	NA	NA
JAAXOM010000001.1	GCA_012395945.1	Group 1	RS_GCF_012395945.1	d__Bacteria	p__Actinomycetota	c__Actinomycetia	o__Mycobacteriales	f__Mycobacteriaceae	g__Nocardia	s__Nocardia coubleae	Contig	ASM1239594v1	PRJNA224116	SAMN14517881	Nocardia coubleae	DSM 44960	1247705	1249201	-	NKX86875.1	YHS domain-containing protein	NA	NA
JAAXPA010000047.1	GCA_012396235.1	Group 1	RS_GCF_012396235.1	d__Bacteria	p__Actinomycetota	c__Actinomycetia	o__Mycobacteriales	f__Mycobacteriaceae	g__Rhodococcus	s__Rhodococcus opacus	Contig	ASM1239623v1	PRJNA224116	SAMN14517862	Rhodococcus opacus	ATCC 51881	20143	21669	-	NKY76652.1	YHS domain-containing protein	NA	NA
JAAXPA010000072.1	GCA_012396235.1	Group 1	RS_GCF_012396235.1	d__Bacteria	p__Actinomycetota	c__Actinomycetia	o__Mycobacteriales	f__Mycobacteriaceae	g__Rhodococcus	s__Rhodococcus opacus	Contig	ASM1239623v1	PRJNA224116	SAMN14517862	Rhodococcus opacus	ATCC 51881	48	1562	+	NKY76904.1	toluene monooxygenase	NA	NA
JABBNB010000030.1	GCA_012933505.1	Group 1	RS_GCF_012933505.1	d__Bacteria	p__Actinomycetota	c__Actinomycetia	o__Mycobacteriales	f__Mycobacteriaceae	g__Gordonia	s__Gordonia asplenii	Contig	ASM1293350v1	PRJNA224116	SAMN14667391	Gordonia asplenii	TBRC 11910	84046	85542	-	NMO04115.1	YHS domain-containing protein	NA	NA
JACETW010000027.1	GCA_013912385.1	Group 1	RS_GCF_013912385.1	d__Bacteria	p__Actinomycetota	c__Actinomycetia	o__Mycobacteriales	f__Mycobacteriaceae	g__Nocardia	s__Nocardia farcinica	Contig	ASM1391238v1	PRJNA224116	SAMN15594715	Nocardia farcinica	JNQH325	19809	21305	-	MBA4858003.1	YHS domain-containing protein	NA	NA
JACHIT010000002.1	GCA_014203315.1	Group 1	RS_GCF_014203315.1	d__Bacteria	p__Actinomycetota	c__Actinomycetia	o__Mycobacteriales	f__Mycobacteriaceae	g__Nocardia	s__Nocardia transvalensis	Contig	ASM1420331v1	PRJNA224116	SAMN05878101	Nocardia transvalensis	DSM 43582	1428218	1429747	-	MBB5916621.1	toluene monooxygenase system protein A	NA	NA
JACPNT010000007.1	GCA_016185375.1	Group 1	GB_GCA_016185375.1	d__Bacteria	p__Actinomycetota	c__Actinomycetia	o__Mycobacteriales	f__Mycobacteriaceae	g__Mycobacterium	s__Mycobacterium nebraskense	Scaffold	ASM1618537v1	PRJNA640378	SAMN15435078	Mycobacterium nebraskense	NA	23412	24911	-	MBI2692981.1	YHS domain-containing protein	NA	NA
JACPNU010000072.1	GCA_016185315.1	Group 1	GB_GCA_016185315.1	d__Bacteria	p__Actinomycetota	c__Actinomycetia	o__Mycobacteriales	f__Mycobacteriaceae	g__Mycobacterium	s__Mycobacterium gordonae	Contig	ASM1618531v1	PRJNA640378	SAMN15435079	Mycobacterium sp.	NA	44316	45836	+	MBI2701695.1	YHS domain-containing protein	NA	NA
JACVEM010000022.1	GCA_014518325.1	Group 1	RS_GCF_014518325.1	d__Bacteria	p__Actinomycetota	c__Actinomycetia	o__Mycobacteriales	f__Mycobacteriaceae	g__Nocardia	s__Nocardia farcinica	Contig	ASM1451832v1	PRJNA224116	SAMN16056962	Nocardia farcinica	JNQH326	1180	2676	+	MBC9819248.1	YHS domain-containing protein	NA	NA
JADGHM010000251.1	GCA_019686115.1	Group 1	GB_GCA_019686115.1	d__Bacteria	p__Actinomycetota	c__Actinomycetia	o__Mycobacteriales	f__Mycobacteriaceae	g__Mycobacterium	s__Mycobacterium hassiacum	Contig	ASM1968611v1	PRJNA665309	SAMN16273791	Mycolicibacterium hassiacum	NA	3092	4588	-	MBX5488456.1	YHS domain-containing protein	NA	NA
JADLQC010000005.1	GCA_015478045.1	Group 1	RS_GCF_015478045.1	d__Bacteria	p__Actinomycetota	c__Actinomycetia	o__Mycobacteriales	f__Mycobacteriaceae	g__Nocardia	s__Nocardia farcinica	Contig	ASM1547804v1	PRJNA224116	SAMN16551411	Nocardia farcinica	BJ06-0131	29115	30611	+	MBF6408505.1	YHS domain-containing protein	NA	NA
JADLQK010000002.1	GCA_015477875.1	Group 1	RS_GCF_015477875.1	d__Bacteria	p__Actinomycetota	c__Actinomycetia	o__Mycobacteriales	f__Mycobacteriaceae	g__Nocardia	s__Nocardia farcinica	Contig	ASM1547787v1	PRJNA224116	SAMN16551419	Nocardia farcinica	BJ06-0139	423558	425054	-	MBF6360179.1	YHS domain-containing protein	NA	NA
JADLQT010000002.1	GCA_015477685.1	Group 1	RS_GCF_015477685.1	d__Bacteria	p__Actinomycetota	c__Actinomycetia	o__Mycobacteriales	f__Mycobacteriaceae	g__Nocardia	s__Nocardia farcinica	Contig	ASM1547768v1	PRJNA224116	SAMN16551428	Nocardia farcinica	BJ06-0151	828471	829967	+	MBF6311521.1	YHS domain-containing protein	NA	NA
JADLRN010000002.1	GCA_015477285.1	Group 1	RS_GCF_015477285.1	d__Bacteria	p__Actinomycetota	c__Actinomycetia	o__Mycobacteriales	f__Mycobacteriaceae	g__Nocardia	s__Nocardia farcinica	Contig	ASM1547728v1	PRJNA224116	SAMN16551455	Nocardia farcinica	N-23	830615	832111	+	MBF6185676.1	YHS domain-containing protein	NA	NA
JADZGH010000190.1	GCA_015865005.1	Group 1	RS_GCF_015865005.1	d__Bacteria	p__Actinomycetota	c__Actinomycetia	o__Mycobacteriales	f__Mycobacteriaceae	g__Rhodococcus	s__Rhodococcus sp015865005	Scaffold	ASM1586500v1	PRJNA224116	SAMN16815612	Rhodococcus sp. CX	CX	14383	15897	-	MBH0121734.1	aromatic/alkene/methane monooxygenase hydroxylase/oxygenase subunit alpha	NA	NA
JAECSB010000024.1	GCA_016019085.1	Group 1	RS_GCF_016019085.1	d__Bacteria	p__Actinomycetota	c__Actinomycetia	o__Mycobacteriales	f__Mycobacteriaceae	g__Rhodococcus	s__Rhodococcus erythropolis	Scaffold	ASM1601908v1	PRJNA224116	SAMN16882220	Rhodococcus erythropolis	FUR100	49816	51348	+	MBH5142001.1	toluene monooxygenase	NA	NA
JAECSB010000076.1	GCA_016019085.1	Group 1	RS_GCF_016019085.1	d__Bacteria	p__Actinomycetota	c__Actinomycetia	o__Mycobacteriales	f__Mycobacteriaceae	g__Rhodococcus	s__Rhodococcus erythropolis	Scaffold	ASM1601908v1	PRJNA224116	SAMN16882220	Rhodococcus erythropolis	FUR100	22880	24412	+	MBH5145369.1	toluene monooxygenase	NA	NA
JAECSB010000077.1	GCA_016019085.1	Group 1	RS_GCF_016019085.1	d__Bacteria	p__Actinomycetota	c__Actinomycetia	o__Mycobacteriales	f__Mycobacteriaceae	g__Rhodococcus	s__Rhodococcus erythropolis	Scaffold	ASM1601908v1	PRJNA224116	SAMN16882220	Rhodococcus erythropolis	FUR100	9327	10859	-	MBH5145391.1	toluene monooxygenase	NA	NA
JAFBGB010000008.1	GCA_016909615.1	Group 1	RS_GCF_016909615.1	d__Bacteria	p__Actinomycetota	c__Actinomycetia	o__Mycobacteriales	f__Mycobacteriaceae	g__Gordonia	s__Gordonia hydrophobica	Contig	ASM1690961v1	PRJNA224116	SAMN17619985	Gordonia hydrophobica	WS3307	258224	259747	-	MBM7368084.1	toluene monooxygenase system protein A	NA	NA
JAFLNH010000004.1	GCA_018361265.1	Group 1	RS_GCF_018361265.1	d__Bacteria	p__Actinomycetota	c__Actinomycetia	o__Mycobacteriales	f__Mycobacteriaceae	g__Mycobacterium	s__Mycobacterium sp018361265	Contig	ASM1836126v1	PRJNA224116	SAMN18118619	Mycobacterium sp. SM1	SM1	558028	559548	+	MBS4730366.1	aromatic/alkene/methane monooxygenase hydroxylase/oxygenase subunit alpha	NA	NA
JAHTLA010000001.1	GCA_019192725.1	Group 1	RS_GCF_019192725.1	d__Bacteria	p__Actinomycetota	c__Actinomycetia	o__Mycobacteriales	f__Mycobacteriaceae	g__Rhodococcus	s__Rhodococcus pseudokoreensis	Contig	ASM1919272v1	PRJNA224116	SAMN19998403	Rhodococcus opacus	SKB06	220376	221899	+	MBV6755011.1	toluene monooxygenase	NA	NA
JAJFOE010000001.1	GCA_020731565.1	Group 1	RS_GCF_020731565.1	d__Bacteria	p__Actinomycetota	c__Actinomycetia	o__Mycobacteriales	f__Mycobacteriaceae	g__Nocardia	s__Nocardia africana	Contig	ASM2073156v1	PRJNA224116	SAMN22365126	Nocardia africana	FDAARGOS_1597	3949629	3951125	-	MCC3314950.1	YHS domain-containing protein	NA	NA
JALPTB010000047.1	GCA_023218075.1	Group 1	RS_GCF_023218075.1	d__Bacteria	p__Actinomycetota	c__Actinomycetia	o__Mycobacteriales	f__Mycobacteriaceae	g__Rhodococcus	s__Rhodococcus sp015865005	Contig	ASM2321807v1	PRJNA224116	SAMN27753313	Rhodococcus sp. HM1	HM1	17042	18556	-	MCK8673746.1	aromatic/alkene/methane monooxygenase hydroxylase/oxygenase subunit alpha	NA	NA
JANFXG010000019.1	GCA_024451565.1	Group 1	RS_GCF_024451565.1	d__Bacteria	p__Actinomycetota	c__Actinomycetia	o__Mycobacteriales	f__Mycobacteriaceae	g__Mycobacterium	s__Mycobacterium gordonae	Contig	ASM2445156v1	PRJNA224116	SAMN19689020	Mycobacterium gordonae	NTM676	62555	64075	-	MCQ4361258.1	aromatic/alkene/methane monooxygenase hydroxylase/oxygenase subunit alpha	NA	NA
JAOA01000002.1	GCA_000523615.1	Group 1	RS_GCF_000523615.1	d__Bacteria	p__Actinomycetota	c__Actinomycetia	o__Mycobacteriales	f__Mycobacteriaceae	g__Mycobacterium	s__Mycobacterium kansasii	Contig	ASM52361v1	PRJNA224116	SAMN02641606	Mycobacterium kansasii 662	662	119454	120974	+	EUA20350.1	toluene-4-monooxygenase system protein A	NA	NA
JH377098.1	GCA_000234335.1	Group 1	RS_GCF_000234335.1	d__Bacteria	p__Actinomycetota	c__Actinomycetia	o__Mycobacteriales	f__Mycobacteriaceae	g__Rhodococcus	s__Rhodococcus opacus	Scaffold	ASM23433v1	PRJNA224116	SAMN02596738	Rhodococcus opacus PD630	PD630	1728402	1729925	-	EHI47089.1	oxygenase alpha subunit	NA	NA
JPUH01000001.1	GCA_001582025.1	Group 1	RS_GCF_001582025.1	d__Bacteria	p__Actinomycetota	c__Actinomycetia	o__Mycobacteriales	f__Mycobacteriaceae	g__Mycobacterium	s__Mycobacterium phlei	Contig	ASM158202v1	PRJNA224116	SAMN02951394	Mycolicibacterium phlei DSM 43071	DSM 43071	86392	87891	+	KXW79520.1	toluene monooxygenase	NA	NA
LFOE01000013.1	GCA_001679965.1	Group 1	RS_GCF_001679965.1	d__Bacteria	p__Actinomycetota	c__Actinomycetia	o__Mycobacteriales	f__Mycobacteriaceae	g__Mycobacterium	s__Mycobacterium kumamotonense	Scaffold	ASM167996v1	PRJNA224116	SAMN03793173	Mycolicibacter kumamotonensis	Roo	79577	81082	+	OBY31713.1	toluene monooxygenase	NA	NA
LJHN01000183.1	GCA_001307395.1	Group 1	RS_GCF_001307395.1	d__Bacteria	p__Actinomycetota	c__Actinomycetia	o__Mycobacteriales	f__Mycobacteriaceae	g__Mycobacterium	s__Mycobacterium intracellulare	Contig	ASM130739v1	PRJNA224116	SAMN04032786	Mycobacterium intracellulare subsp. chimaera	MCIMRL6	7392	8912	-	KPN45977.1	toluene monooxygenase	NA	NA
LN868938.1	GCA_001182745.2	Group 1	RS_GCF_001182745.1	d__Bacteria	p__Actinomycetota	c__Actinomycetia	o__Mycobacteriales	f__Mycobacteriaceae	g__Nocardia	s__Nocardia farcinica	Complete Genome	NCTC11134	PRJNA224116	SAMEA2498477	Nocardia farcinica	NCTC11134	266286	267782	+	CRY73786.1	Toluene-4-monooxygenase system protein A	NA	Chromosome
LQOT01000069.1	GCA_002101585.1	Group 1	RS_GCF_002101585.1	d__Bacteria	p__Actinomycetota	c__Actinomycetia	o__Mycobacteriales	f__Mycobacteriaceae	g__Mycobacterium	s__Mycobacterium engbaekii	Contig	ASM210158v1	PRJNA224116	SAMN04216923	Mycolicibacter engbaekii	ATCC 27353	26107	27615	+	ORV41041.1	toluene monooxygenase	NA	NA
LQOV01000007.1	GCA_002101635.1	Group 1	RS_GCF_002101635.1	d__Bacteria	p__Actinomycetota	c__Actinomycetia	o__Mycobacteriales	f__Mycobacteriaceae	g__Mycobacterium	s__Mycobacterium florentinum	Contig	ASM210163v1	PRJNA224116	SAMN04216926	Mycobacterium florentinum	DSM 44852	53449	54945	+	ORV54867.1	toluene monooxygenase	NA	NA
LQOY01000108.1	GCA_002101675.1	Group 1	RS_GCF_002101675.1	d__Bacteria	p__Actinomycetota	c__Actinomycetia	o__Mycobacteriales	f__Mycobacteriaceae	g__Mycobacterium	s__Mycobacterium gordonae	Contig	ASM210167v1	PRJNA224116	SAMN04216929	Mycobacterium gordonae	DSM 44160	2233	3753	+	ORV82769.1	toluene monooxygenase	NA	NA
LQOZ01000027.1	GCA_002101655.1	Group 1	RS_GCF_002101655.1	d__Bacteria	p__Actinomycetota	c__Actinomycetia	o__Mycobacteriales	f__Mycobacteriaceae	g__Mycobacterium	s__Mycobacterium hiberniae	Contig	ASM210165v1	PRJNA224116	SAMN04216930	Mycolicibacter hiberniae	ATCC 49874	121233	122741	-	ORV69617.1	toluene monooxygenase	NA	NA
LQPI01000039.1	GCA_002101775.1	Group 1	RS_GCF_002101775.1	d__Bacteria	p__Actinomycetota	c__Actinomycetia	o__Mycobacteriales	f__Mycobacteriaceae	g__Mycobacterium	s__Mycobacterium nonchromogenicum	Contig	ASM210177v1	PRJNA224116	SAMN04216939	Mycolicibacter nonchromogenicus	DSM 44164	116862	118370	+	ORW21531.1	toluene monooxygenase	NA	NA
LQPJ01000116.1	GCA_002101785.1	Group 1	RS_GCF_002101785.1	d__Bacteria	p__Actinomycetota	c__Actinomycetia	o__Mycobacteriales	f__Mycobacteriaceae	g__Mycobacterium	s__Mycobacterium palustre	Contig	ASM210178v1	PRJNA224116	SAMN04216940	Mycobacterium palustre	DSM 44572	1350	2858	-	ORW21955.1	toluene monooxygenase	NA	NA
LQPO01000023.1	GCA_002102335.1	Group 1	RS_GCF_002102335.1	d__Bacteria	p__Actinomycetota	c__Actinomycetia	o__Mycobacteriales	f__Mycobacteriaceae	g__Mycobacterium	s__Mycobacterium parmense	Contig	ASM210233v1	PRJNA224116	SAMN04216945	Mycobacterium parmense	DSM 44553	164583	166064	-	ORW59788.1	hypothetical protein	NA	NA
LQPR01000041.1	GCA_002101875.1	Group 1	RS_GCF_002101875.1	d__Bacteria	p__Actinomycetota	c__Actinomycetia	o__Mycobacteriales	f__Mycobacteriaceae	g__Mycobacterium	s__Mycobacterium saskatchewanense	Contig	ASM210187v1	PRJNA224116	SAMN04216948	Mycobacterium saskatchewanense	DSM 44616	101537	103024	-	ORW70077.1	toluene monooxygenase	NA	NA
LQPT01000101.1	GCA_002102355.1	Group 1	RS_GCF_002102355.1	d__Bacteria	p__Actinomycetota	c__Actinomycetia	o__Mycobacteriales	f__Mycobacteriaceae	g__Mycobacterium	s__Mycobacterium sherrisii	Contig	ASM210235v1	PRJNA224116	SAMN04216950	Mycobacterium sherrisii	ATCC BAA-832	53441	54949	+	ORW74969.1	toluene monooxygenase	NA	NA
LQPU01000057.1	GCA_002101905.1	Group 1	GB_GCA_002101905.1	d__Bacteria	p__Actinomycetota	c__Actinomycetia	o__Mycobacteriales	f__Mycobacteriaceae	g__Mycobacterium	s__Mycobacterium shimoidei	Contig	ASM210190v1	PRJNA299467	SAMN04216951	Mycobacterium shimoidei	DSM 44152	38662	40170	-	ORW76820.1	toluene monooxygenase	NA	NA
LQPW01000048.1	GCA_002116635.1	Group 1	RS_GCF_002116635.1	d__Bacteria	p__Actinomycetota	c__Actinomycetia	o__Mycobacteriales	f__Mycobacteriaceae	g__Mycobacterium	s__Mycobacterium szulgai	Contig	ASM211663v1	PRJNA224116	SAMN04216953	Mycobacterium szulgai	DSM 44166	9367	10863	-	ORX08773.1	toluene monooxygenase	NA	NA
LQPX01000034.1	GCA_002101955.1	Group 1	RS_GCF_002101955.1	d__Bacteria	p__Actinomycetota	c__Actinomycetia	o__Mycobacteriales	f__Mycobacteriaceae	g__Mycobacterium	s__Mycobacterium terrae	Contig	ASM210195v1	PRJNA224116	SAMN04216954	Mycolicibacter terrae	CIP 104321	267127	268635	+	ORW90720.1	toluene monooxygenase	NA	NA
LQPY01000030.1	GCA_002102415.1	Group 1	RS_GCF_002102415.1	d__Bacteria	p__Actinomycetota	c__Actinomycetia	o__Mycobacteriales	f__Mycobacteriaceae	g__Mycobacterium	s__Mycobacterium triplex	Contig	ASM210241v1	PRJNA224116	SAMN04216955	Mycobacterium triplex	DSM 44626	146388	147896	-	ORX01557.1	toluene monooxygenase	NA	NA
LQWU01000031.1	GCA_003444715.1	Group 1	RS_GCF_003444715.1	d__Bacteria	p__Actinomycetota	c__Actinomycetia	o__Mycobacteriales	f__Mycobacteriaceae	g__Rhodococcus	s__Rhodococcus qingshengii	Scaffold	ASM344471v1	PRJNA224116	SAMN04395885	Rhodococcus erythropolis	B7g	29029	30555	+	RGP46357.1	toluene monooxygenase	NA	NA
LR026975.1	GCA_900603025.1	Group 1	RS_GCF_900603025.1	d__Bacteria	p__Actinomycetota	c__Actinomycetia	o__Mycobacteriales	f__Mycobacteriaceae	g__Mycobacterium	s__Mycobacterium hassiacum	Complete Genome	MHAS	PRJNA224116	SAMEA4888736	Mycolicibacterium hassiacum DSM 44199	NA	5135530	5137026	+	VCT93095.1	Toluene-4-monooxygenase system protein A	NA	Chromosome
LR134345.1	GCA_900637115.1	Group 1	GB_GCA_900637115.1	d__Bacteria	p__Actinomycetota	c__Actinomycetia	o__Mycobacteriales	f__Mycobacteriaceae	g__Mycobacterium	s__Mycobacterium phlei	Complete Genome	48269_G01	PRJEB6403	SAMEA4040023	Mycobacteroides chelonae	NCTC946	4621130	4622629	-	VEG11423.1	YHS domain-containing protein	NA	Chromosome
LR215973.1	GCA_900683635.1	Group 1	RS_GCF_900683635.1	d__Bacteria	p__Actinomycetota	c__Actinomycetia	o__Mycobacteriales	f__Mycobacteriaceae	g__Nocardia	s__Nocardia cyriacigeorgica	Complete Genome	54424_D01	PRJNA224116	SAMEA103899858	Nocardia cyriacigeorgica	3012STDY6756504	709859	711355	+	VFA96914.1	Toluene-4-monooxygenase system protein A	NA	Chromosome
LSBM01000309.1	GCA_001555475.1	Group 1	GB_GCA_001555475.1	d__Bacteria	p__Actinomycetota	c__Actinomycetia	o__Mycobacteriales	f__Mycobacteriaceae	g__Rhodococcus	s__Rhodococcus opacus	Scaffold	ASM155547v1	PRJNA272922	SAMN04448250	Rhodococcus sp. SC4	SC4	3678	5201	+	KXF49860.1	toluene monooxygenase	NA	NA
LT906469.1	GCA_900187145.1	Group 1	RS_GCF_900187145.1	d__Bacteria	p__Actinomycetota	c__Actinomycetia	o__Mycobacteriales	f__Mycobacteriaceae	g__Mycobacterium	s__Mycobacterium terrae	Complete Genome	50818_H01	PRJNA224116	SAMEA4434518	Mycolicibacter terrae	NCTC10856	3744801	3746309	-	SNV91810.1	YHS domain-containing protein	NA	Chromosome
LTCZ01000014.1	GCA_001583455.1	Group 1	RS_GCF_001583455.1	d__Bacteria	p__Actinomycetota	c__Actinomycetia	o__Mycobacteriales	f__Mycobacteriaceae	g__Rhodococcus	s__Rhodococcus opacus	Scaffold	ASM158345v1	PRJNA224116	SAMN04516629	Rhodococcus sp. LB1	LB1	54909	56432	-	KXX62729.1	toluene monooxygenase	NA	NA
LWCS01000002.1	GCA_001650495.1	Group 1	RS_GCF_001650495.1	d__Bacteria	p__Actinomycetota	c__Actinomycetia	o__Mycobacteriales	f__Mycobacteriaceae	g__Mycobacterium	s__Mycobacterium iranicum_A	Contig	ASM165049v1	PRJNA224116	SAMN04622670	Mycolicibacterium iranicum	H39	185501	186982	-	OAN41851.1	hypothetical protein	NA	NA
LZIT01000240.1	GCA_001666815.1	Group 1	RS_GCF_001666815.1	d__Bacteria	p__Actinomycetota	c__Actinomycetia	o__Mycobacteriales	f__Mycobacteriaceae	g__Mycobacterium	s__Mycobacterium alsense	Contig	ASM166681v1	PRJNA224116	SAMN04634210	Mycobacterium alsense	E2978	46510	48030	-	OBG33128.1	toluene monooxygenase	NA	NA
LZJR01000059.1	GCA_001667925.1	Group 1	RS_GCF_001667925.1	d__Bacteria	p__Actinomycetota	c__Actinomycetia	o__Mycobacteriales	f__Mycobacteriaceae	g__Mycobacterium	s__Mycobacterium sp001667925	Contig	ASM166792v1	PRJNA224116	SAMN04634224	Mycobacterium sp. E2479	E2479	65653	67161	+	OBH60019.1	toluene monooxygenase	NA	NA
LZKD01000181.1	GCA_001668695.1	Group 1	RS_GCF_001668695.1	d__Bacteria	p__Actinomycetota	c__Actinomycetia	o__Mycobacteriales	f__Mycobacteriaceae	g__Mycobacterium	s__Mycobacterium sp900240975	Contig	ASM166869v1	PRJNA224116	SAMN04634251	Mycobacterium sp. E2497	E2497	21337	22845	+	OBI15853.1	toluene monooxygenase	NA	NA
LZKE01000223.1	GCA_001672675.1	Group 1	RS_GCF_001672675.1	d__Bacteria	p__Actinomycetota	c__Actinomycetia	o__Mycobacteriales	f__Mycobacteriaceae	g__Mycobacterium	s__Mycobacterium sp000455205	Contig	ASM167267v1	PRJNA224116	SAMN04634250	Mycobacterium sp. E2327	E2327	11915	13402	-	OBI12438.1	toluene monooxygenase	NA	NA
LZKQ01000033.1	GCA_001668675.1	Group 1	RS_GCF_001668675.1	d__Bacteria	p__Actinomycetota	c__Actinomycetia	o__Mycobacteriales	f__Mycobacteriaceae	g__Mycobacterium	s__Mycobacterium asiaticum_D	Contig	ASM166867v1	PRJNA224116	SAMN05202170	Mycobacterium asiaticum	1.08191e+06	22130	23638	-	OBI90772.1	toluene monooxygenase	NA	NA
LZKT01000160.1	GCA_001672935.1	Group 1	RS_GCF_001672935.1	d__Bacteria	p__Actinomycetota	c__Actinomycetia	o__Mycobacteriales	f__Mycobacteriaceae	g__Mycobacterium	s__Mycobacterium alsense	Contig	ASM167293v1	PRJNA224116	SAMN04634198	Mycobacterium alsense	1.13732e+06	8792	10312	-	OBI96191.1	toluene monooxygenase	NA	NA
LZLM01000015.1	GCA_001669345.1	Group 1	RS_GCF_001669345.1	d__Bacteria	p__Actinomycetota	c__Actinomycetia	o__Mycobacteriales	f__Mycobacteriaceae	g__Mycobacterium	s__Mycobacterium asiaticum	Contig	ASM166934v1	PRJNA224116	SAMN04634178	Mycobacterium asiaticum	1.2765e+06	53962	55470	+	OBJ89799.1	toluene monooxygenase	NA	NA
MAEM01000516.1	GCA_001675225.1	Group 1	RS_GCF_001675225.1	d__Bacteria	p__Actinomycetota	c__Actinomycetia	o__Mycobacteriales	f__Mycobacteriaceae	g__Mycobacterium	s__Mycobacterium gordonae	Contig	ASM167522v1	PRJNA224116	SAMN05202167	Mycobacterium gordonae	1.24575e+06	23901	25421	-	OBR98561.1	toluene monooxygenase	NA	NA
MIHB01000004.1	GCA_001722345.1	Group 1	RS_GCF_001722345.1	d__Bacteria	p__Actinomycetota	c__Actinomycetia	o__Mycobacteriales	f__Mycobacteriaceae	g__Mycobacterium	s__Mycobacterium intermedium	Scaffold	ASM172234v1	PRJNA224116	SAMN05729961	Mycobacterium intermedium	HMC2_M5	212452	213960	+	ODR02750.1	toluene monooxygenase	NA	NA
MIHC01000004.1	GCA_001722325.1	Group 1	RS_GCF_001722325.1	d__Bacteria	p__Actinomycetota	c__Actinomycetia	o__Mycobacteriales	f__Mycobacteriaceae	g__Mycobacterium	s__Mycobacterium sherrisii	Scaffold	ASM172232v1	PRJNA224116	SAMN05729962	Mycobacterium sherrisii	BC1_M4	53209	54717	+	ODR09674.1	toluene monooxygenase	NA	NA
MIHE01000026.1	GCA_001722445.1	Group 1	RS_GCF_001722445.1	d__Bacteria	p__Actinomycetota	c__Actinomycetia	o__Mycobacteriales	f__Mycobacteriaceae	g__Mycobacterium	s__Mycobacterium shimoidei	Contig	ASM172244v1	PRJNA224116	SAMN05729965	Mycobacterium shimoidei	HMC_M2	38790	40298	-	ODR11600.1	toluene monooxygenase	NA	NA
MIHG01000086.1	GCA_001722405.1	Group 1	RS_GCF_001722405.1	d__Bacteria	p__Actinomycetota	c__Actinomycetia	o__Mycobacteriales	f__Mycobacteriaceae	g__Mycobacterium	s__Mycobacterium gordonae	Scaffold	ASM172240v1	PRJNA224116	SAMN05730078	Mycobacterium gordonae	HMC_M15	20105	21625	+	ODR20081.1	toluene monooxygenase	NA	NA
MIJC01000107.1	GCA_002024965.1	Group 1	GB_GCA_002024965.1	d__Bacteria	p__Actinomycetota	c__Actinomycetia	o__Mycobacteriales	f__Mycobacteriaceae	g__Mycobacterium	s__Mycobacterium intermedium	Contig	ASM202496v1	PRJNA338014	SAMN05729955	Mycobacterium intermedium	HMC1	20180	21688	+	OPE47285.1	toluene monooxygenase	NA	NA
MPNT01000010.1	GCA_001907675.1	Group 1	RS_GCF_001907675.1	d__Bacteria	p__Actinomycetota	c__Actinomycetia	o__Mycobacteriales	f__Mycobacteriaceae	g__Mycobacterium	s__Mycobacterium paraffinicum	Scaffold	ASM190767v1	PRJNA224116	SAMN06034714	Mycobacterium paraffinicum	M11	94851	96362	+	OJZ73531.1	toluene monooxygenase	NA	NA
MUMY01000021.1	GCA_001989395.1	Group 1	RS_GCF_001989395.1	d__Bacteria	p__Actinomycetota	c__Actinomycetia	o__Mycobacteriales	f__Mycobacteriaceae	g__Nocardia	s__Nocardia donostiensis	Contig	ASM198939v1	PRJNA224116	SAMN06246729	Nocardia donostiensis	X1655	56842	58338	+	ONM46691.1	toluene monooxygenase	NA	NA
MVHD01000011.1	GCA_002086635.1	Group 1	RS_GCF_002086635.1	d__Bacteria	p__Actinomycetota	c__Actinomycetia	o__Mycobacteriales	f__Mycobacteriaceae	g__Mycobacterium	s__Mycobacterium alsense	Contig	ASM208663v1	PRJNA224116	SAMN06064226	Mycobacterium alsense	DSM 45230	32056	33576	+	OQZ91241.1	toluene monooxygenase	NA	NA
MVHT01000003.1	GCA_002086275.1	Group 1	RS_GCF_002086275.1	d__Bacteria	p__Actinomycetota	c__Actinomycetia	o__Mycobacteriales	f__Mycobacteriaceae	g__Mycobacterium	s__Mycobacterium intermedium	Contig	ASM208627v1	PRJNA224116	SAMN06064242	Mycobacterium intermedium	DSM 44049	142930	144438	+	ORB10409.1	toluene monooxygenase	NA	NA
MVHU01000023.1	GCA_002086285.1	Group 1	RS_GCF_002086285.1	d__Bacteria	p__Actinomycetota	c__Actinomycetia	o__Mycobacteriales	f__Mycobacteriaceae	g__Mycobacterium	s__Mycobacterium kumamotonense	Contig	ASM208628v1	PRJNA224116	SAMN06064243	Mycolicibacter kumamotonensis	DSM 45093	1969	3474	-	ORA78264.1	toluene monooxygenase	NA	NA
MVIB01000023.1	GCA_002086395.1	Group 1	RS_GCF_002086395.1	d__Bacteria	p__Actinomycetota	c__Actinomycetia	o__Mycobacteriales	f__Mycobacteriaceae	g__Mycobacterium	s__Mycobacterium moriokaense	Contig	ASM208639v1	PRJNA224116	SAMN06064251	Mycolicibacterium moriokaense	CIP105393	11586	13088	-	ORB19685.1	toluene monooxygenase	NA	NA
MVOC01000096.1	GCA_002043095.1	Group 1	RS_GCF_002043095.1	d__Bacteria	p__Actinomycetota	c__Actinomycetia	o__Mycobacteriales	f__Mycobacteriaceae	g__Mycobacterium	s__Mycobacterium sp002043095	Scaffold	ASM204309v1	PRJNA224116	SAMN06349362	Mycobacterium sp. AT1	AT1	15130	16665	-	OPX05314.1	isoprene monooxygenase hydroxylase, alpha subunit	NA	NA
MVPX01000257.1	GCA_002043085.1	Group 1	RS_GCF_002043085.1	d__Bacteria	p__Actinomycetota	c__Actinomycetia	o__Mycobacteriales	f__Mycobacteriaceae	g__Gordonia	s__Gordonia polyisoprenivorans	Contig	ASM204308v1	PRJNA224116	SAMN06349348	Gordonia sp. i37	i37	20136	21656	+	OPX14991.1	isoprene monooxygenase hydroxylase, alpha subunit	NA	NA
MWON01000026.1	GCA_002983495.1	Group 1	RS_GCF_002983495.1	d__Bacteria	p__Actinomycetota	c__Actinomycetia	o__Mycobacteriales	f__Mycobacteriaceae	g__Mycobacterium	s__Mycobacterium shigaense	Scaffold	ASM298349v1	PRJNA224116	SAMN06448869	Mycobacterium shigaense	UN-152	40953	42461	+	PRI13640.1	toluene monooxygenase	NA	NA
NSDX01000002.1	GCA_002300195.1	Group 1	RS_GCF_002300195.1	d__Bacteria	p__Actinomycetota	c__Actinomycetia	o__Mycobacteriales	f__Mycobacteriaceae	g__Rhodococcus	s__Rhodococcus opacus	Scaffold	ASM230019v1	PRJNA224116	SAMN07511352	Rhodococcus sp. ACPA1	ACPA1	232152	233675	-	PBC57749.1	isoprene monooxygenase oxygenase subunit alpha	NA	NA
NSDY01000003.1	GCA_002300185.1	Group 1	RS_GCF_002300185.1	d__Bacteria	p__Actinomycetota	c__Actinomycetia	o__Mycobacteriales	f__Mycobacteriaceae	g__Rhodococcus	s__Rhodococcus globerulus	Scaffold	ASM230018v1	PRJNA224116	SAMN07511353	Rhodococcus sp. ACPA4	ACPA4	152746	154269	-	PBC35845.1	isoprene monooxygenase oxygenase subunit alpha	NA	NA
NSDZ01000001.1	GCA_002300155.1	Group 1	RS_GCF_002300155.1	d__Bacteria	p__Actinomycetota	c__Actinomycetia	o__Mycobacteriales	f__Mycobacteriaceae	g__Rhodococcus	s__Rhodococcus koreensis	Scaffold	ASM230015v1	PRJNA224116	SAMN07511354	Rhodococcus sp. ACS1	ACS1	72658	74181	+	PBC51908.1	isoprene monooxygenase oxygenase subunit alpha	NA	NA
NXEG01000002.1	GCA_002571325.1	Group 1	RS_GCF_002571325.1	d__Bacteria	p__Actinomycetota	c__Actinomycetia	o__Mycobacteriales	f__Mycobacteriaceae	g__Nocardia	s__Nocardia farcinica	Contig	ASM257132v1	PRJNA224116	SAMN07502078	Nocardia farcinica	CNM20091955	728478	729974	-	PFX03957.1	Toluene-4-monooxygenase system protein A	NA	NA
NXEH01000002.1	GCA_002571345.1	Group 1	RS_GCF_002571345.1	d__Bacteria	p__Actinomycetota	c__Actinomycetia	o__Mycobacteriales	f__Mycobacteriaceae	g__Nocardia	s__Nocardia farcinica	Contig	ASM257134v1	PRJNA224116	SAMN07502077	Nocardia farcinica	CNM20080921	301569	303065	-	PFX10115.1	Toluene-4-monooxygenase system protein A	NA	NA
PDDW01000001.1	GCA_002554515.1	Group 1	RS_GCF_002554515.1	d__Bacteria	p__Actinomycetota	c__Actinomycetia	o__Mycobacteriales	f__Mycobacteriaceae	g__Nocardia	s__Nocardia farcinica	Contig	ASM255451v1	PRJNA224116	SAMN07312416	Nocardia sp. FDAARGOS_372	FDAARGOS_372	2642643	2644139	-	PEH76738.1	toluene monooxygenase	NA	NA
PEQO01000003.1	GCA_002786125.1	Group 1	GB_GCA_002786125.1	d__Bacteria	p__Actinomycetota	c__Actinomycetia	o__Mycobacteriales	f__Mycobacteriaceae	g__Mycobacterium	s__Mycobacterium gordonae	Contig	ASM278612v1	PRJNA323575	SAMN07572186	Mycobacterium sp.	NA	60174	61694	-	PJE16413.1	toluene monooxygenase	NA	NA
PEQO01000022.1	GCA_002786125.1	Group 1	GB_GCA_002786125.1	d__Bacteria	p__Actinomycetota	c__Actinomycetia	o__Mycobacteriales	f__Mycobacteriaceae	g__Mycobacterium	s__Mycobacterium gordonae	Contig	ASM278612v1	PRJNA323575	SAMN07572186	Mycobacterium sp.	NA	70706	72217	-	PJE11656.1	toluene monooxygenase	NA	NA
PEQP01000104.1	GCA_002786135.1	Group 1	GB_GCA_002786135.1	d__Bacteria	p__Actinomycetota	c__Actinomycetia	o__Mycobacteriales	f__Mycobacteriaceae	g__Mycobacterium	s__Mycobacterium gordonae	Contig	ASM278613v1	PRJNA323575	SAMN07572187	Mycobacterium sp.	NA	72675	74195	-	PJE08738.1	toluene monooxygenase	NA	NA
RKLZ01000004.1	GCA_003797745.1	Group 1	RS_GCF_003797745.1	d__Bacteria	p__Actinomycetota	c__Actinomycetia	o__Mycobacteriales	f__Mycobacteriaceae	g__Rhodococcus	s__Rhodococcus erythropolis	Contig	ASM379774v1	PRJNA224116	SAMN10352903	Rhodococcus sp. WS1	WS1	256830	258353	-	ROZ52966.1	isoprene monooxygenase oxygenase subunit alpha	NA	NA
RKMA01000005.1	GCA_003797085.1	Group 1	RS_GCF_003797085.1	d__Bacteria	p__Actinomycetota	c__Actinomycetia	o__Mycobacteriales	f__Mycobacteriaceae	g__Rhodococcus	s__Rhodococcus globerulus	Scaffold	ASM379708v1	PRJNA224116	SAMN10353455	Rhodococcus sp. WS3	WS3	255920	257464	+	ROZ42841.1	isoprene monooxygenase oxygenase subunit alpha	NA	NA
RKME01000032.1	GCA_003797825.1	Group 1	RS_GCF_003797825.1	d__Bacteria	p__Actinomycetota	c__Actinomycetia	o__Mycobacteriales	f__Mycobacteriaceae	g__Gordonia	s__Gordonia sp003797825	Contig	ASM379782v1	PRJNA224116	SAMN10354926	Gordonia sp. OPL2	OPL2	28292	29782	-	ROZ88020.1	isoprene monooxygenase oxygenase subunit alpha	NA	NA
RRBB01000182.1	GCA_006543605.1	Group 1	GB_GCA_006543605.1	d__Bacteria	p__Actinomycetota	c__Actinomycetia	o__Mycobacteriales	f__Mycobacteriaceae	g__Rhodococcus	s__Rhodococcus jostii	Contig	ASM654360v1	PRJNA272922	SAMN10354867	Rhodococcus sp. WS4	WS4	6809	8341	+	TQC43437.1	toluene monooxygenase	NA	NA
SCFU01000009.1	GCA_006543615.1	Group 1	RS_GCF_006543615.1	d__Bacteria	p__Actinomycetota	c__Actinomycetia	o__Mycobacteriales	f__Mycobacteriaceae	g__Rhodococcus	s__Rhodococcus erythropolis	Contig	ASM654361v1	PRJNA224116	SAMN10354913	Rhodococcus sp. WS7	WS7	186163	187686	-	TQC36059.1	isoprene monooxygenase oxygenase subunit alpha	NA	NA
SEEU01000031.1	GCA_004211705.1	Group 1	GB_GCA_004211705.1	d__Bacteria	p__Actinomycetota	c__Actinomycetia	o__Mycobacteriales	f__Mycobacteriaceae	g__Rhodococcus	s__Rhodococcus globerulus	Contig	ASM421170v1	PRJNA272922	SAMN10678668	Rhodococcus sp.	NA	22588	24132	-	RZL20914.1	isoprene monooxygenase oxygenase subunit alpha	NA	NA
SRLQ01000012.1	GCA_004745805.1	Group 1	RS_GCF_004745805.1	d__Bacteria	p__Actinomycetota	c__Actinomycetia	o__Mycobacteriales	f__Mycobacteriaceae	g__Mycobacterium	s__Mycobacterium sp004745805	Contig	ASM474580v1	PRJNA224116	SAMN10867835	Mycolicibacterium sp. CH28	CH28	5037	6548	+	TGD86042.1	YHS domain-containing protein	NA	NA
SRLQ01000024.1	GCA_004745805.1	Group 1	RS_GCF_004745805.1	d__Bacteria	p__Actinomycetota	c__Actinomycetia	o__Mycobacteriales	f__Mycobacteriaceae	g__Mycobacterium	s__Mycobacterium sp004745805	Contig	ASM474580v1	PRJNA224116	SAMN10867835	Mycolicibacterium sp. CH28	CH28	85756	87243	+	TGD84019.1	YHS domain-containing protein	NA	NA
UEGW01000001.1	GCA_900417275.1	Group 1	RS_GCF_900417275.1	d__Bacteria	p__Actinomycetota	c__Actinomycetia	o__Mycobacteriales	f__Mycobacteriaceae	g__Mycobacterium	s__Mycobacterium shimoidei	Scaffold	PRJEB26812	PRJNA224116	SAMEA4681384	Mycobacterium shimoidei	P7336	3664438	3665946	-	SRX95284.1	phenol 2-monooxygenase [Pseudonocardia dioxanivorans]	NA	NA
UGQI01000001.1	GCA_900453675.1	Group 1	RS_GCF_900453675.1	d__Bacteria	p__Actinomycetota	c__Actinomycetia	o__Mycobacteriales	f__Mycobacteriaceae	g__Mycobacterium	s__Mycobacterium phlei	Contig	52601_G01	PRJNA224116	SAMEA37370668	Mycolicibacterium phlei	NCTC8156	4562059	4563558	-	STZ21786.1	YHS domain-containing protein	NA	NA
UGRU01000001.1	GCA_900454335.1	Group 1	RS_GCF_900454335.1	d__Bacteria	p__Actinomycetota	c__Actinomycetia	o__Mycobacteriales	f__Mycobacteriaceae	g__Nocardia	s__Nocardia africana	Contig	59024_C01	PRJNA224116	SAMEA104318165	Nocardia africana	NCTC13184	2226412	2227908	+	SUA42765.1	Toluene-4-monooxygenase system protein A	NA	NA
UGVK01000001.1	GCA_900455745.1	Group 1	RS_GCF_900455745.1	d__Bacteria	p__Actinomycetota	c__Actinomycetia	o__Mycobacteriales	f__Mycobacteriaceae	g__Nocardia	s__Nocardia farcinica	Contig	53694_A01	PRJNA224116	SAMEA87355168	Nocardia farcinica	NCTC630	894618	896114	+	SUE27372.1	propane monooxygenase hydroxylase large subunit	NA	NA
VBSB01000006.1	GCA_013337765.1	Group 1	RS_GCF_013337765.1	d__Bacteria	p__Actinomycetota	c__Actinomycetia	o__Mycobacteriales	f__Mycobacteriaceae	g__Mycobacterium	s__Mycobacterium sp003053865	Scaffold	ASM1333776v1	PRJNA224116	SAMN11637231	Mycolicibacterium sphagni	ENV482	120767	122254	-	NTY60039.1	YHS domain-containing protein	NA	NA
VMQU01000035.1	GCA_007714205.1	Group 1	RS_GCF_007714205.1	d__Bacteria	p__Actinomycetota	c__Actinomycetia	o__Mycobacteriales	f__Mycobacteriaceae	g__Mycobacterium	s__Mycobacterium helveticum	Contig	ASM771420v1	PRJNA224116	SAMN12187686	Mycobacterium helveticum	16-83	21701	23215	-	TVS90195.1	YHS domain-containing protein	NA	NA
VMQV01000036.1	GCA_007714185.1	Group 1	RS_GCF_007714185.1	d__Bacteria	p__Actinomycetota	c__Actinomycetia	o__Mycobacteriales	f__Mycobacteriaceae	g__Mycobacterium	s__Mycobacterium helveticum	Contig	ASM771418v1	PRJNA224116	SAMN12284734	Mycobacterium helveticum	17-773	21701	23215	-	TVS86176.1	YHS domain-containing protein	NA	NA
BAED01000020.1	GCA_000241345.2	Group 2	RS_GCF_000241345.1	d__Bacteria	p__Actinomycetota	c__Actinomycetia	o__Mycobacteriales	f__Mycobacteriaceae	g__Gordonia	s__Gordonia amarae	Contig	ASM24134v2	PRJNA224116	SAMD00041822	Gordonia amarae NBRC 15530	NBRC 15530	160293	161858	+	GAB04595.1	putative phenol hydroxylase component	NA	NA
BANU01000009.1	GCA_000333035.1	Group 2	RS_GCF_000333035.1	d__Bacteria	p__Actinomycetota	c__Actinomycetia	o__Mycobacteriales	f__Mycobacteriaceae	g__Gordonia	s__Gordonia sihwensis	Contig	ASM33303v1	PRJNA224116	SAMD00041808	Gordonia sihwensis NBRC 108236	NBRC 108236	25307	26848	-	GAC60363.1	putative hydroxylase	NA	NA
CP003078.1	GCA_000328565.1	Group 2	RS_GCF_000328565.1	d__Bacteria	p__Actinomycetota	c__Actinomycetia	o__Mycobacteriales	f__Mycobacteriaceae	g__Mycobacterium	s__Mycobacterium sp000328565	Complete Genome	ASM32856v1	PRJNA224116	SAMN02261384	Mycobacterium sp. JS623	JS623	1949089	1950624	+	AGB22337.1	YHS domain-containing protein	NA	Chromosome
CP011853.1	GCA_001305675.1	Group 2	RS_GCF_001305675.1	d__Bacteria	p__Actinomycetota	c__Actinomycetia	o__Mycobacteriales	f__Mycobacteriaceae	g__Gordonia	s__Gordonia phthalatica	Complete Genome	ASM130567v1	PRJNA224116	SAMN03776117	Gordonia phthalatica	QH-11	756211	757770	+	ALG83751.1	phenol 2-monooxygenase	NA	Chromosome
CP025435.1	GCA_002848445.1	Group 2	RS_GCF_002848445.1	d__Bacteria	p__Actinomycetota	c__Actinomycetia	o__Mycobacteriales	f__Mycobacteriaceae	g__Gordonia	s__Gordonia sihwensis	Complete Genome	ASM284844v1	PRJNA224116	SAMN08176562	Gordonia sp. YC-JH1	YC-JH1	1455328	1456869	+	AUH68096.1	YHS domain-containing protein	NA	Chromosome
CP041765.1	GCA_007559025.1	Group 2	RS_GCF_007559025.1	d__Bacteria	p__Actinomycetota	c__Actinomycetia	o__Mycobacteriales	f__Mycobacteriaceae	g__Tomitella	s__Tomitella fengzijianii	Complete Genome	ASM755902v1	PRJNA224116	SAMN12318968	Tomitella fengzijianii	HY188	3057395	3058939	+	QDQ98217.1	YHS domain-containing protein	NA	Chromosome
CP045804.1	GCA_009914495.1	Group 2	RS_GCF_009914495.1	d__Bacteria	p__Actinomycetota	c__Actinomycetia	o__Mycobacteriales	f__Mycobacteriaceae	g__Gordonia	s__Gordonia amarae	Complete Genome	ASM991449v1	PRJNA224116	SAMN13182586	Gordonia amarae	BEN374	5110171	5111736	-	QHN19384.1	YHS domain-containing protein	NA	Chromosome
CP045805.1	GCA_009914515.1	Group 2	RS_GCF_009914515.1	d__Bacteria	p__Actinomycetota	c__Actinomycetia	o__Mycobacteriales	f__Mycobacteriaceae	g__Gordonia	s__Gordonia amarae	Complete Genome	ASM991451v1	PRJNA224116	SAMN13182585	Gordonia amarae	BEN372	5024799	5026364	-	QHN23860.1	YHS domain-containing protein	NA	Chromosome
CP084029.1	GCA_020181615.1	Group 2	RS_GCF_020181615.1	d__Bacteria	p__Actinomycetota	c__Actinomycetia	o__Mycobacteriales	f__Mycobacteriaceae	g__Mycobacterium	s__Mycobacterium sp020181615	Chromosome	ASM2018161v1	PRJNA224116	SAMN20959234	Mycolicibacter sp. MYC098	MYC098	4468084	4469589	+	UBS73662.1	YHS domain-containing protein	NA	Chromosome
JAAYXO010000163.1	GCA_012515855.1	Group 2	GB_GCA_012515855.1	d__Bacteria	p__Actinomycetota	c__Actinomycetia	o__Mycobacteriales	f__Mycobacteriaceae	g__Gordonia	s__Gordonia sp012515855	Contig	ASM1251585v1	PRJNA602310	SAMN13894401	Gordonia sp.	NA	1427	2959	-	NLG47154.1	YHS domain-containing protein	NA	NA
JACIFP010000001.1	GCA_014197435.1	Group 2	RS_GCF_014197435.1	d__Bacteria	p__Actinomycetota	c__Actinomycetia	o__Mycobacteriales	f__Mycobacteriaceae	g__Gordonia	s__Gordonia humi	Contig	ASM1419743v1	PRJNA224116	SAMN05877986	Gordonia humi	DSM 45298	165674	167218	+	MBB4133596.1	phenol hydroxylase P3 protein	NA	NA
JAFBGB010000008.1	GCA_016909615.1	Group 2	RS_GCF_016909615.1	d__Bacteria	p__Actinomycetota	c__Actinomycetia	o__Mycobacteriales	f__Mycobacteriaceae	g__Gordonia	s__Gordonia hydrophobica	Contig	ASM1690961v1	PRJNA224116	SAMN17619985	Gordonia hydrophobica	WS3307	11594	13147	-	MBM7367846.1	phenol hydroxylase P3 protein	NA	NA
JAINZY010000006.1	GCA_019890715.1	Group 2	RS_GCF_019890715.1	d__Bacteria	p__Actinomycetota	c__Actinomycetia	o__Mycobacteriales	f__Mycobacteriaceae	g__Nocardia	s__Nocardia jiangxiensis	Contig	ASM1989071v1	PRJNA224116	SAMN21030498	Nocardia coffeae	CA2R105	197109	198644	-	MBY8859352.1	YHS domain-containing protein	NA	NA
JAJFOE010000001.1	GCA_020731565.1	Group 2	RS_GCF_020731565.1	d__Bacteria	p__Actinomycetota	c__Actinomycetia	o__Mycobacteriales	f__Mycobacteriaceae	g__Nocardia	s__Nocardia africana	Contig	ASM2073156v1	PRJNA224116	SAMN22365126	Nocardia africana	FDAARGOS_1597	2691905	2693410	-	MCC3313783.1	YHS domain-containing protein	NA	NA
JANUCU010000001.1	GCA_024809495.1	Group 2	RS_GCF_024809495.1	d__Bacteria	p__Actinomycetota	c__Actinomycetia	o__Mycobacteriales	f__Mycobacteriaceae	g__Gordonia	s__Gordonia amarae	Contig	ASM2480949v1	PRJNA224116	SAMN28058328	Gordonia amarae	WS3000	112943	114508	-	MCS3876474.1	phenol hydroxylase P3 protein	NA	NA
JZDP01000047.1	GCA_000960465.1	Group 2	RS_GCF_000960465.1	d__Bacteria	p__Actinomycetota	c__Actinomycetia	o__Mycobacteriales	f__Mycobacteriaceae	g__Gordonia	s__Gordonia sihwensis	Contig	ASM96046v1	PRJNA224116	SAMN03353333	Gordonia sihwensis	9	5092	6633	-	KJR07748.1	phenol 2-monooxygenase	NA	NA
LHVQ01000006.1	GCA_019788935.1	Group 2	RS_GCF_019788935.1	d__Bacteria	p__Actinomycetota	c__Actinomycetia	o__Mycobacteriales	f__Mycobacteriaceae	g__Gordonia	s__Gordonia sihwensis	Contig	ASM1978893v1	PRJNA224116	SAMN03785436	Gordonia sihwensis	MTZ 096	31702	33243	-	MBY4569254.1	phenol 2-monooxygenase	NA	NA
UGRU01000001.1	GCA_900454335.1	Group 2	RS_GCF_900454335.1	d__Bacteria	p__Actinomycetota	c__Actinomycetia	o__Mycobacteriales	f__Mycobacteriaceae	g__Nocardia	s__Nocardia africana	Contig	59024_C01	PRJNA224116	SAMEA104318165	Nocardia africana	NCTC13184	3481819	3483324	+	SUA44835.1	Toluene-4-monooxygenase system protein A	NA	NA
VMQU01000035.1	GCA_007714205.1	Group 2	RS_GCF_007714205.1	d__Bacteria	p__Actinomycetota	c__Actinomycetia	o__Mycobacteriales	f__Mycobacteriaceae	g__Mycobacterium	s__Mycobacterium helveticum	Contig	ASM771420v1	PRJNA224116	SAMN12187686	Mycobacterium helveticum	16-83	25887	27410	-	TVS90198.1	YHS domain-containing protein	NA	NA
VMQV01000036.1	GCA_007714185.1	Group 2	RS_GCF_007714185.1	d__Bacteria	p__Actinomycetota	c__Actinomycetia	o__Mycobacteriales	f__Mycobacteriaceae	g__Mycobacterium	s__Mycobacterium helveticum	Contig	ASM771418v1	PRJNA224116	SAMN12284734	Mycobacterium helveticum	17-773	25887	27410	-	TVS86179.1	YHS domain-containing protein	NA	NA
AP022610.1	GCA_010729665.1	Group 2-like	RS_GCF_010729665.1	d__Bacteria	p__Actinomycetota	c__Actinomycetia	o__Mycobacteriales	f__Mycobacteriaceae	g__Mycobacterium	s__Mycobacterium madagascariense	Complete Genome	ASM1072966v1	PRJNA224116	SAMD00153188	Mycolicibacterium madagascariense	JCM 13574	3351949	3353415	-	BBZ28886.1	phenol 2-monooxygenase	NA	Chromosome
BLKS01000001.1	GCA_010722915.1	Group 2-like	RS_GCF_010722915.1	d__Bacteria	p__Actinomycetota	c__Actinomycetia	o__Mycobacteriales	f__Mycobacteriaceae	g__Mycobacterium	s__Mycobacterium agri	Contig	ASM1072291v1	PRJNA224116	SAMD00153167	Mycolicibacterium agri	JCM 6377	3957284	3958750	-	GFG52454.1	phenol 2-monooxygenase	NA	NA
BLTG01000048.1	GCA_017312405.1	Group 2-like	GB_GCA_017312405.1	d__Bacteria	p__Actinomycetota	c__Actinomycetia	o__Mycobacteriales	f__Mycobacteriaceae	g__Mycobacterium	s__Mycobacterium sp017312405	Scaffold	ASM1731240v1	PRJDB9412	SAMD00208487	Mycobacterium sp. PO1	PO1	21717	23183	+	GFM19439.1	methane/phenol/toluene hydroxylase	NA	NA
BLTH01000061.1	GCA_017312425.1	Group 2-like	GB_GCA_017312425.1	d__Bacteria	p__Actinomycetota	c__Actinomycetia	o__Mycobacteriales	f__Mycobacteriaceae	g__Mycobacterium	s__Mycobacterium sp017312405	Scaffold	ASM1731242v1	PRJDB9412	SAMD00208488	Mycobacterium sp. PO2	PO2	21704	23170	+	GFM25154.1	methane/phenol/toluene hydroxylase	NA	NA
CP070380.1	GCA_016919645.1	Group 2-like	RS_GCF_016919645.1	d__Bacteria	p__Actinomycetota	c__Actinomycetia	o__Mycobacteriales	f__Mycobacteriaceae	g__Mycobacterium	s__Mycobacterium austroafricanum	Chromosome	ASM1691964v1	PRJNA224116	SAMN17841208	Mycolicibacterium austroafricanum	MYC221	6163888	6165354	+	QRZ06924.1	YHS domain-containing protein	NA	Chromosome
CP082189.1	GCA_019856635.1	Group 2-like	RS_GCF_019856635.1	d__Bacteria	p__Actinomycetota	c__Actinomycetia	o__Mycobacteriales	f__Mycobacteriaceae	g__Mycobacterium	s__Mycobacterium austroafricanum	Chromosome	ASM1985663v1	PRJNA224116	SAMN19987908	Mycolicibacterium austroafricanum	MYC038	6183930	6185396	+	QZT57007.1	YHS domain-containing protein	NA	Chromosome
CP082190.1	GCA_019856655.1	Group 2-like	RS_GCF_019856655.1	d__Bacteria	p__Actinomycetota	c__Actinomycetia	o__Mycobacteriales	f__Mycobacteriaceae	g__Mycobacterium	s__Mycobacterium austroafricanum	Chromosome	ASM1985665v1	PRJNA224116	SAMN19987909	Mycolicibacterium austroafricanum	MYC040	6007594	6009060	+	QZT62826.1	YHS domain-containing protein	NA	Chromosome
CP082191.1	GCA_019856675.1	Group 2-like	RS_GCF_019856675.1	d__Bacteria	p__Actinomycetota	c__Actinomycetia	o__Mycobacteriales	f__Mycobacteriaceae	g__Mycobacterium	s__Mycobacterium austroafricanum	Chromosome	ASM1985667v1	PRJNA224116	SAMN19987910	Mycolicibacterium austroafricanum	MYC211	6061401	6062867	+	QZT68406.1	YHS domain-containing protein	NA	Chromosome
MVHF01000002.1	GCA_002086485.1	Group 2-like	RS_GCF_002086485.1	d__Bacteria	p__Actinomycetota	c__Actinomycetia	o__Mycobacteriales	f__Mycobacteriaceae	g__Mycobacterium	s__Mycobacterium aquaticum	Contig	ASM208648v1	PRJNA224116	SAMN06064228	Mycobacterium aquaticum	RW6	258475	259941	-	ORA39258.1	hypothetical protein	NA	NA
MVIH01000022.1	GCA_002086695.1	Group 2-like	RS_GCF_002086695.1	d__Bacteria	p__Actinomycetota	c__Actinomycetia	o__Mycobacteriales	f__Mycobacteriaceae	g__Mycobacterium	s__Mycobacterium rhodesiae	Contig	ASM208669v1	PRJNA224116	SAMN06064257	Mycolicibacterium rhodesiae	DSM 44223	42551	44017	-	ORB47986.1	hypothetical protein	NA	NA
PDCP01000091.1	GCA_002553505.1	Group 2-like	RS_GCF_002553505.1	d__Bacteria	p__Actinomycetota	c__Actinomycetia	o__Mycobacteriales	f__Mycobacteriaceae	g__Mycobacterium	s__Mycobacterium agri	Contig	ASM255350v1	PRJNA224116	SAMN07733415	Mycolicibacterium agri	CCUG37673	3870	5336	+	PEG33808.1	hypothetical protein	NA	NA
PUTU01001115.1	GCA_002968275.1	Group 2-like	RS_GCF_002968275.1	d__Bacteria	p__Actinomycetota	c__Actinomycetia	o__Mycobacteriales	f__Mycobacteriaceae	g__Mycobacterium	s__Mycobacterium austroafricanum	Contig	ASM296827v1	PRJNA224116	SAMN08578609	Mycolicibacterium austroafricanum	ITM-2016-00315	2390	3856	+	PQP48678.1	hypothetical protein	NA	NA
AP022599.1	GCA_010725725.1	Group 3-like	RS_GCF_010725725.1	d__Bacteria	p__Actinomycetota	c__Actinomycetia	o__Mycobacteriales	f__Mycobacteriaceae	g__Mycobacterium	s__Mycobacterium pulveris	Complete Genome	ASM1072572v1	PRJNA224116	SAMD00153163	Mycolicibacterium pulveris	JCM 6370	1121561	1123159	-	BBY79993.1	methane monooxygenase	NA	Chromosome
ATDN01000007.1	GCA_004014805.1	Group 3-like	RS_GCF_004014805.1	d__Bacteria	p__Actinomycetota	c__Actinomycetia	o__Mycobacteriales	f__Mycobacteriaceae	g__Mycobacterium	s__Mycobacterium elephantis	Contig	ASM401480v1	PRJNA224116	SAMN10734567	Mycolicibacterium elephantis DSM 44368	DSM 44368	142026	143624	-	RWA21985.1	hypothetical protein	NA	NA
CP003054.1	GCA_000266905.1	Group 3-like	RS_GCF_000266905.1	d__Bacteria	p__Actinomycetota	c__Actinomycetia	o__Mycobacteriales	f__Mycobacteriaceae	g__Mycobacterium	s__Mycobacterium chubuense_A	Complete Genome	ASM26690v1	PRJNA224116	SAMN02261374	Mycolicibacterium chubuense NBB4	NBB4	563610	565205	-	AFM20510.1	Methane/Phenol/Toluene Hydroxylase	NA	plasmid
CP003169.1	GCA_000230895.3	Group 3-like	RS_GCF_000230895.2	d__Bacteria	p__Actinomycetota	c__Actinomycetia	o__Mycobacteriales	f__Mycobacteriaceae	g__Mycobacterium	s__Mycobacterium rhodesiae_A	Complete Genome	ASM23089v3	PRJNA224116	SAMN02261383	Mycolicibacterium rhodesiae NBB3	NBB3	3053963	3055558	+	AEV73589.1	YHS domain-containing protein	NA	Chromosome
CP046574.1	GCA_009859915.1	Group 3-like	RS_GCF_009859915.1	d__Bacteria	p__Actinomycetota	c__Actinomycetia	o__Mycobacteriales	f__Mycobacteriaceae	g__Rhodococcus	s__Rhodococcus oxybenzonivorans	Complete Genome	ASM985991v1	PRJNA224116	SAMN13151932	Rhodococcus sp. WAY2	WAY2	274460	276040	+	QHE73938.1	Methane monooxygenase component A alpha chain	NA	plasmid
CP059895.1	GCA_014295435.1	Group 3-like	RS_GCF_014295435.1	d__Bacteria	p__Actinomycetota	c__Actinomycetia	o__Mycobacteriales	f__Mycobacteriaceae	g__Mycobacterium	s__Mycobacterium fluoranthenivorans	Chromosome	ASM1429543v1	PRJNA224116	SAMN15486235	Mycolicibacterium fluoranthenivorans	2A	67623	69218	+	QNJ96529.1	methane monooxygenase	NA	plasmid
CP080998.1	GCA_019645835.1	Group 3-like	RS_GCF_019645835.1	d__Bacteria	p__Actinomycetota	c__Actinomycetia	o__Mycobacteriales	f__Mycobacteriaceae	g__Mycobacterium	s__Mycobacterium holsaticum	Complete Genome	ASM1964583v1	PRJNA224116	SAMN20254262	Mycobacterium holsaticum	JCM 12374	4386145	4387743	-	QZA11670.1	methane monooxygenase	NA	Chromosome
CP097320.1	GCA_023515995.1	Group 3-like	RS_GCF_023515995.1	d__Bacteria	p__Actinomycetota	c__Actinomycetia	o__Mycobacteriales	f__Mycobacteriaceae	g__Mycobacterium	s__Mycobacterium sp023515995	Complete Genome	ASM2351599v1	PRJNA224116	SAMN28196450	Mycobacterium sp. 'sulfur cave'	NA	747707	749299	+	UQX11657.1	methane monooxygenase	NA	Chromosome
JAIVFL010000001.1	GCA_022760805.1	Group 3-like	RS_GCF_022760805.1	d__Bacteria	p__Actinomycetota	c__Actinomycetia	o__Mycobacteriales	f__Mycobacteriaceae	g__Mycobacterium	s__Mycobacterium alkanivorans	Contig	ASM2276080v1	PRJNA224116	SAMN21385979	Candidatus Mycolicibacterium alkanivorans	NA	3319850	3321445	-	MCI4676368.1	methane monooxygenase	NA	NA
LBNO01000083.1	GCA_001005175.1	Group 3-like	RS_GCF_001005175.1	d__Bacteria	p__Actinomycetota	c__Actinomycetia	o__Mycobacteriales	f__Mycobacteriaceae	g__Mycobacterium	s__Mycobacterium elephantis	Contig	ASM100517v1	PRJNA224116	SAMN03580702	Mycolicibacterium elephantis	Lipa	2387	3985	+	KKW62999.1	methane monooxygenase	NA	NA
LZSM01000064.1	GCA_001665755.1	Group 3-like	RS_GCF_001665755.1	d__Bacteria	p__Actinomycetota	c__Actinomycetia	o__Mycobacteriales	f__Mycobacteriaceae	g__Mycobacterium	s__Mycobacterium elephantis	Contig	ASM166575v1	PRJNA224116	SAMN04691997	Mycolicibacterium elephantis	852014-51730_SCH5271717	107559	109157	+	OBB16514.1	methane monooxygenase	NA	NA
MVHP01000002.1	GCA_002086605.1	Group 3-like	RS_GCF_002086605.1	d__Bacteria	p__Actinomycetota	c__Actinomycetia	o__Mycobacteriales	f__Mycobacteriaceae	g__Mycobacterium	s__Mycobacterium elephantis	Contig	ASM208660v1	PRJNA224116	SAMN06064238	Mycolicibacterium elephantis	FI-09383	16405	18003	-	ORA68658.1	methane monooxygenase	NA	NA
PDHO01000066.1	GCA_002887815.1	Group 3-like	GB_GCA_002887815.1	d__Bacteria	p__Actinomycetota	c__Actinomycetia	o__Mycobacteriales	f__Mycobacteriaceae	g__Mycobacterium	s__Mycobacterium sp002887815	Contig	ASM288781v1	PRJNA413930	SAMN07774437	Mycobacterium sp. ENV421	ENV421	94	1686	+	PND54253.1	methane monooxygenase	NA	NA
QJJU01000018.1	GCA_003201655.1	Group 3-like	RS_GCF_003201655.1	d__Bacteria	p__Actinomycetota	c__Actinomycetia	o__Mycobacteriales	f__Mycobacteriaceae	g__Mycobacterium	s__Mycobacterium moriokaense_A	Scaffold	ASM320165v1	PRJNA224116	SAMN08778298	Mycolicibacterium moriokaense	GAS496	113418	115019	-	PXX05425.1	soluble methane monooxygenase hydroxylase component alpha subunit apoprotein	NA	NA
VBSB01000037.1	GCA_013337765.1	Group 3-like	RS_GCF_013337765.1	d__Bacteria	p__Actinomycetota	c__Actinomycetia	o__Mycobacteriales	f__Mycobacteriaceae	g__Mycobacterium	s__Mycobacterium sp003053865	Scaffold	ASM1333776v1	PRJNA224116	SAMN11637231	Mycolicibacterium sphagni	ENV482	46071	47666	-	NTY63978.1	class 7 soluble di-iron monooxygenase alpha subunit	NA	NA
AP022596.1	GCA_010731895.1	Group 4	RS_GCF_010731895.1	d__Bacteria	p__Actinomycetota	c__Actinomycetia	o__Mycobacteriales	f__Mycobacteriaceae	g__Mycobacterium	s__Mycobacterium helvum	Complete Genome	ASM1073189v1	PRJNA224116	SAMD00153218	Mycolicibacterium helvum	JCM 30396	2019626	2021128	+	BBY63632.1	methane monooxygenase	NA	Chromosome
AP022609.1	GCA_010729485.1	Group 4	RS_GCF_010729485.1	d__Bacteria	p__Actinomycetota	c__Actinomycetia	o__Mycobacteriales	f__Mycobacteriaceae	g__Mycobacterium	s__Mycobacterium hiberniae	Complete Genome	ASM1072948v1	PRJNA224116	SAMD00153186	Mycolicibacter hiberniae	JCM 13571	4250876	4252378	+	BBZ25570.1	methane monooxygenase	NA	Chromosome
CP003054.1	GCA_000266905.1	Group 4	RS_GCF_000266905.1	d__Bacteria	p__Actinomycetota	c__Actinomycetia	o__Mycobacteriales	f__Mycobacteriaceae	g__Mycobacterium	s__Mycobacterium chubuense_A	Complete Genome	ASM26690v1	PRJNA224116	SAMN02261374	Mycolicibacterium chubuense NBB4	NBB4	126531	128036	-	AFM20132.1	hypothetical protein	NA	plasmid
CP003055.1	GCA_000266905.1	Group 4	RS_GCF_000266905.1	d__Bacteria	p__Actinomycetota	c__Actinomycetia	o__Mycobacteriales	f__Mycobacteriaceae	g__Mycobacterium	s__Mycobacterium chubuense_A	Complete Genome	ASM26690v1	PRJNA224116	SAMN02261374	Mycolicibacterium chubuense NBB4	NBB4	34531	36033	+	AFM20583.1	Methane/Phenol/Toluene Hydroxylase	NA	plasmid
CP003078.1	GCA_000328565.1	Group 4	RS_GCF_000328565.1	d__Bacteria	p__Actinomycetota	c__Actinomycetia	o__Mycobacteriales	f__Mycobacteriaceae	g__Mycobacterium	s__Mycobacterium sp000328565	Complete Genome	ASM32856v1	PRJNA224116	SAMN02261384	Mycobacterium sp. JS623	JS623	1871264	1872766	+	AGB22270.1	Methane/Phenol/Toluene Hydroxylase	NA	Chromosome
CP003169.1	GCA_000230895.3	Group 4	RS_GCF_000230895.2	d__Bacteria	p__Actinomycetota	c__Actinomycetia	o__Mycobacteriales	f__Mycobacteriaceae	g__Mycobacterium	s__Mycobacterium rhodesiae_A	Complete Genome	ASM23089v3	PRJNA224116	SAMN02261383	Mycolicibacterium rhodesiae NBB3	NBB3	2955160	2956662	+	AEV73508.1	Methane/Phenol/Toluene Hydroxylase	NA	Chromosome
JANRHB010000005.1	GCA_024733855.1	Group 4	RS_GCF_024733855.1	d__Bacteria	p__Actinomycetota	c__Actinomycetia	o__Mycobacteriales	f__Mycobacteriaceae	g__Gordonia	s__Gordonia amicalis	Scaffold	ASM2473385v1	PRJNA224116	SAMN30333741	Gordonia sp. GONU	GONU	233540	235042	-	MCR8896830.1	methane monooxygenase	NA	NA
LQOT01000018.1	GCA_002101585.1	Group 4	RS_GCF_002101585.1	d__Bacteria	p__Actinomycetota	c__Actinomycetia	o__Mycobacteriales	f__Mycobacteriaceae	g__Mycobacterium	s__Mycobacterium engbaekii	Contig	ASM210158v1	PRJNA224116	SAMN04216923	Mycolicibacter engbaekii	ATCC 27353	31944	33446	+	ORV50211.1	methane monooxygenase	NA	NA
LQOZ01000036.1	GCA_002101655.1	Group 4	RS_GCF_002101655.1	d__Bacteria	p__Actinomycetota	c__Actinomycetia	o__Mycobacteriales	f__Mycobacteriaceae	g__Mycobacterium	s__Mycobacterium hiberniae	Contig	ASM210165v1	PRJNA224116	SAMN04216930	Mycolicibacter hiberniae	ATCC 49874	183492	184994	+	ORV67793.1	methane monooxygenase	NA	NA
LQPI01000032.1	GCA_002101775.1	Group 4	RS_GCF_002101775.1	d__Bacteria	p__Actinomycetota	c__Actinomycetia	o__Mycobacteriales	f__Mycobacteriaceae	g__Mycobacterium	s__Mycobacterium nonchromogenicum	Contig	ASM210177v1	PRJNA224116	SAMN04216939	Mycolicibacter nonchromogenicus	DSM 44164	144840	146342	+	ORW22918.1	methane monooxygenase	NA	NA
LZKB01000029.1	GCA_001672655.1	Group 4	GB_GCA_001672655.1	d__Bacteria	p__Actinomycetota	c__Actinomycetia	o__Mycobacteriales	f__Mycobacteriaceae	g__Mycobacterium	s__Mycobacterium nonchromogenicum	Contig	ASM167265v1	PRJNA305922	SAMN04634253	Mycobacterium heraklionense	E2548	772	2274	-	OBI09243.1	methane monooxygenase	NA	NA
AJJH01000065.1	GCA_000260815.1	Group 5	RS_GCF_000260815.1	d__Bacteria	p__Actinomycetota	c__Actinomycetia	o__Mycobacteriales	f__Mycobacteriaceae	g__Rhodococcus	s__Rhodococcus opacus	Contig	ASM26081v1	PRJNA224116	SAMN02470011	Rhodococcus imtechensis RKJ300 = JCM 13270	RKJ300	9910	11544	+	EID79316.1	methane monooxygenase	NA	NA
AJYC02000174.1	GCA_000264745.2	Group 5	RS_GCF_000264745.1	d__Bacteria	p__Actinomycetota	c__Actinomycetia	o__Mycobacteriales	f__Mycobacteriaceae	g__Rhodococcus	s__Rhodococcus opacus	Contig	ASM26474v2	PRJNA224116	SAMN02469789	Rhodococcus opacus M213	M213	13526	15160	-	EKT77027.1	methane monooxygenase	NA	NA
AKKP01000012.1	GCA_000280725.1	Group 5	RS_GCF_000280725.1	d__Bacteria	p__Actinomycetota	c__Actinomycetia	o__Mycobacteriales	f__Mycobacteriaceae	g__Rhodococcus	s__Rhodococcus jostii_A	Contig	ASM28072v1	PRJNA224116	SAMN02471208	Rhodococcus sp. JVH1	JVH1	10758	12392	+	EJJ01756.1	methane/Phenol/Toluene Hydroxylase family protein	NA	NA
ANGC02000005.1	GCA_000347955.2	Group 5	RS_GCF_000347955.2	d__Bacteria	p__Actinomycetota	c__Actinomycetia	o__Mycobacteriales	f__Mycobacteriaceae	g__Rhodococcus	s__Rhodococcus ruber	Scaffold	ASM34795v2	PRJNA224116	SAMN01804522	Rhodococcus ruber Chol-4	Chol-4	314607	316235	-	KXF85674.1	methane monooxygenase	NA	NA
ANIU01000368.1	GCA_000325625.1	Group 5	GB_GCA_000325625.1	d__Bacteria	p__Actinomycetota	c__Actinomycetia	o__Mycobacteriales	f__Mycobacteriaceae	g__Rhodococcus	s__Rhodococcus opacus	Contig	ASM32562v1	PRJNA167644	SAMN00998637	Rhodococcus wratislaviensis IFP 2016	IFP 2016	33635	35269	+	ELB91340.1	methane monooxygenase	NA	NA
AOEX01000021.1	GCA_000341965.1	Group 5	RS_GCF_000341965.1	d__Bacteria	p__Actinomycetota	c__Actinomycetia	o__Mycobacteriales	f__Mycobacteriaceae	g__Rhodococcus	s__Rhodococcus ruber	Contig	Whole genome assembly	PRJNA224116	SAMN02470007	Rhodococcus ruber BKS 20-38	BKS 20-38	72209	73837	-	EME66589.1	methane monooxygenase	NA	NA
AP022564.1	GCA_010727125.1	Group 5	RS_GCF_010727125.1	d__Bacteria	p__Actinomycetota	c__Actinomycetia	o__Mycobacteriales	f__Mycobacteriaceae	g__Mycobacterium	s__Mycobacterium terrae	Complete Genome	ASM1072712v1	PRJNA224116	SAMD00153172	Mycolicibacter terrae	JCM 12143	1813909	1815585	-	BBX22388.1	methane monooxygenase	NA	Chromosome
AP022568.1	GCA_010727605.1	Group 5	RS_GCF_010727605.1	d__Bacteria	p__Actinomycetota	c__Actinomycetia	o__Mycobacteriales	f__Mycobacteriaceae	g__Mycobacterium	s__Mycobacterium simiae	Complete Genome	ASM1072760v1	PRJNA224116	SAMD00153175	Mycobacterium simiae	JCM 12377	5298104	5299735	+	BBX43493.1	methane monooxygenase	NA	Chromosome
AP022600.1	GCA_010725885.1	Group 5	RS_GCF_010725885.1	d__Bacteria	p__Actinomycetota	c__Actinomycetia	o__Mycobacteriales	f__Mycobacteriaceae	g__Mycobacterium	s__Mycobacterium tokaiense	Complete Genome	ASM1072588v1	PRJNA224116	SAMD00153164	Mycolicibacterium tokaiense	JCM 6373	1798180	1799796	+	BBY85947.1	methane monooxygenase	NA	Chromosome
AP024259.1	GCA_016755955.1	Group 5	RS_GCF_016755955.1	d__Bacteria	p__Actinomycetota	c__Actinomycetia	o__Mycobacteriales	f__Mycobacteriaceae	g__Mycobacterium	s__Mycobacterium intracellulare	Complete Genome	ASM1675595v1	PRJNA224116	SAMD00258723	Mycobacterium paraintracellulare	M021	964820	966445	+	BCP14057.1	methane monooxygenase	NA	Chromosome
APHK02000055.1	GCA_000347295.2	Group 5	RS_GCF_000347295.2	d__Bacteria	p__Actinomycetota	c__Actinomycetia	o__Mycobacteriales	f__Mycobacteriaceae	g__Gordonia	s__Gordonia desulfuricans	Contig	ASM34729v2	PRJNA224116	SAMN01942134	Gordonia sp. NB4-1Y	NB4-1Y	21725	23362	-	EMP12722.2	methane monooxygenase	NA	NA
AQPW01000042.1	GCA_000390025.1	Group 5	RS_GCF_000390025.1	d__Bacteria	p__Actinomycetota	c__Actinomycetia	o__Mycobacteriales	f__Mycobacteriaceae	g__Gordonia	s__Gordonia sp000143885	Contig	C-6	PRJNA224116	SAMN02470574	Gordonia terrae C-6	C-6	3096	4733	+	EON30706.1	methane monooxygenase	NA	NA
AVAE01000023.1	GCA_000470885.1	Group 5	RS_GCF_000470885.1	d__Bacteria	p__Actinomycetota	c__Actinomycetia	o__Mycobacteriales	f__Mycobacteriaceae	g__Rhodococcus	s__Rhodococcus aetherivorans	Chromosome	RhoBCP1_1.0	PRJNA224116	SAMN02470652	Rhodococcus aetherivorans	BCP1	878031	879662	-	KDE11344.1	methane monooxygenase	NA	Chromosome
AYXO01000020.1	GCA_000503935.1	Group 5	RS_GCF_000503935.1	d__Bacteria	p__Actinomycetota	c__Actinomycetia	o__Mycobacteriales	f__Mycobacteriaceae	g__Gordonia	s__Gordonia alkanivorans	Scaffold	Goralkv1.0	PRJNA224116	SAMN02641589	Gordonia alkanivorans CGMCC 6845	CGMCC 6845	73692	75428	-	ETA06760.1	methane monooxygenase	NA	NA
AZHI01000117.1	GCA_000517665.1	Group 5	RS_GCF_000517665.1	d__Bacteria	p__Actinomycetota	c__Actinomycetia	o__Mycobacteriales	f__Mycobacteriaceae	g__Rhodococcus	s__Rhodococcus aetherivorans	Contig	Rhodococcus_rhodochrous.strain_ATCC_21198_v1.0	PRJNA224116	SAMN02597428	Rhodococcus rhodochrous ATCC 21198	ATCC 21198	73174	74805	-	ETT25162.1	Methane monooxygenase	NA	NA
AZYO01000001.1	GCA_001278665.1	Group 5	RS_GCF_001278665.1	d__Bacteria	p__Actinomycetota	c__Actinomycetia	o__Mycobacteriales	f__Mycobacteriaceae	g__Rhodococcus	s__Rhodococcus ruber	Contig	ASM127866v1	PRJNA224116	SAMN02527332	Rhodococcus rhodochrous KG-21	KG-21	21709	23337	-	KOS58029.1	methane monooxygenase	NA	NA
BACI01000097.1	GCA_000225505.1	Group 5	RS_GCF_000225505.1	d__Bacteria	p__Actinomycetota	c__Actinomycetia	o__Mycobacteriales	f__Mycobacteriaceae	g__Gordonia	s__Gordonia alkanivorans	Contig	ASM22550v1	PRJNA224116	SAMD00041830	Gordonia alkanivorans NBRC 16433	NBRC 16433	60710	62347	+	GAA14032.1	propane monooxygenase hydroxylase large subunit	NA	NA
BAEI01000061.1	GCA_000241325.2	Group 5	RS_GCF_000241325.1	d__Bacteria	p__Actinomycetota	c__Actinomycetia	o__Mycobacteriales	f__Mycobacteriaceae	g__Gordonia	s__Gordonia polyisoprenivorans	Contig	ASM24132v2	PRJNA224116	SAMD00041829	Gordonia polyisoprenivorans NBRC 16320 = JCM 10675	NBRC 16320	46021	47658	-	GAB24037.1	propane monooxygenase hydroxylase large subunit	NA	NA
BAFC01000085.1	GCA_000248055.2	Group 5	RS_GCF_000248055.1	d__Bacteria	p__Actinomycetota	c__Actinomycetia	o__Mycobacteriales	f__Mycobacteriaceae	g__Gordonia	s__Gordonia sputi	Contig	ASM24805v2	PRJNA224116	SAMD00041776	Gordonia sputi NBRC 100414	NBRC 100414	1	1139	+	GAB40059.1	propane monooxygenase hydroxylase large subunit	NA	NA
BAFD01000124.1	GCA_000248035.2	Group 5	RS_GCF_000248035.1	d__Bacteria	p__Actinomycetota	c__Actinomycetia	o__Mycobacteriales	f__Mycobacteriaceae	g__Gordonia	s__Gordonia terrae	Contig	ASM24803v2	PRJNA224116	SAMD00041763	Gordonia terrae NBRC 100016	NBRC 100016	69942	71579	+	GAB46582.1	propane monooxygenase hydroxylase large subunit	NA	NA
BAHC01000197.1	GCA_000298195.1	Group 5	RS_GCF_000298195.1	d__Bacteria	p__Actinomycetota	c__Actinomycetia	o__Mycobacteriales	f__Mycobacteriaceae	g__Gordonia	s__Gordonia rhizosphera	Contig	ASM29819v1	PRJNA224116	SAMD00041828	Gordonia rhizosphera NBRC 16068	NBRC 16068	16270	17907	+	GAB92863.1	propane monooxygenase hydroxylase large subunit	NA	NA
BAWF01000020.1	GCA_000583735.1	Group 5	RS_GCF_000583735.1	d__Bacteria	p__Actinomycetota	c__Actinomycetia	o__Mycobacteriales	f__Mycobacteriaceae	g__Rhodococcus	s__Rhodococcus wratislaviensis	Contig	ASM58373v1	PRJNA224116	SAMD00041784	Rhodococcus wratislaviensis NBRC 100605	NBRC 100605	26550	28184	-	GAF45399.1	propane monooxygenase hydroxylase large subunit	NA	NA
BCSX01000041.1	GCA_001570425.1	Group 5	RS_GCF_001570425.1	d__Bacteria	p__Actinomycetota	c__Actinomycetia	o__Mycobacteriales	f__Mycobacteriaceae	g__Mycobacterium	s__Mycobacterium brisbanense	Scaffold	ASM157042v1	PRJNA224116	SAMD00041172	Mycolicibacterium brisbanense	JCM15654	23901	25529	-	GAS90671.1	methane monooxygenase	NA	NA
BLAH01000043.1	GCA_009176285.1	Group 5	RS_GCF_009176285.1	d__Bacteria	p__Actinomycetota	c__Actinomycetia	o__Mycobacteriales	f__Mycobacteriaceae	g__Rhodococcus	s__Rhodococcus aetherivorans	Scaffold	ASM917628v1	PRJNA224116	SAMD00186790	Rhodococcus aetherivorans	JCM 14343	56	1687	-	GES36078.1	methane monooxygenase component A alpha chain	NA	NA
BLKT01000003.1	GCA_010722995.1	Group 5	RS_GCF_010722995.1	d__Bacteria	p__Actinomycetota	c__Actinomycetia	o__Mycobacteriales	f__Mycobacteriaceae	g__Mycobacterium	s__Mycobacterium tokaiense	Contig	ASM1072299v1	PRJNA224116	SAMD00153185	Mycolicibacterium murale	JCM 13392	443027	444643	-	GFG56373.1	methane monooxygenase	NA	NA
BLKW01000002.1	GCA_010723305.1	Group 5	RS_GCF_010723305.1	d__Bacteria	p__Actinomycetota	c__Actinomycetia	o__Mycobacteriales	f__Mycobacteriaceae	g__Mycobacterium	s__Mycobacterium botniense	Contig	ASM1072330v1	PRJNA224116	SAMD00153205	Mycobacterium botniense	JCM 17322	650139	651818	-	GFG73328.1	methane monooxygenase	NA	NA
BLLB01000002.1	GCA_010723735.1	Group 5	RS_GCF_010723735.1	d__Bacteria	p__Actinomycetota	c__Actinomycetia	o__Mycobacteriales	f__Mycobacteriaceae	g__Mycobacterium	s__Mycobacterium hippocampi_B	Contig	ASM1072373v1	PRJNA224116	SAMD00153224	Mycolicibacterium hippocampi	JCM 30996	136442	138070	-	GFG99842.1	methane monooxygenase	NA	NA
BNHJ02000001.1	GCA_014905595.2	Group 5	RS_GCF_014905595.1	d__Bacteria	p__Actinomycetota	c__Actinomycetia	o__Mycobacteriales	f__Mycobacteriaceae	g__Rhodococcus	s__Rhodococcus fascians	Scaffold	ASM1490559v2	PRJNA224116	SAMD00245770	Rhodococcus sp. NKCM2511	NKCM2511	3216595	3218226	-	GHP18274.1	methane monooxygenase	NA	NA
CAACYE020000001.1	GCA_900683605.2	Group 5	RS_GCF_900683605.1	d__Bacteria	p__Actinomycetota	c__Actinomycetia	o__Mycobacteriales	f__Mycobacteriaceae	g__Nocardia	s__Nocardia farcinica	Contig	54332_B01	PRJNA224116	SAMEA101172418	Nocardia farcinica	3012STDY6733949	5298964	5300595	+	VFA95387.1	Methane monooxygenase component A alpha chain	NA	NA
CABEIC010000002.1	GCA_901542405.1	Group 5	RS_GCF_901542405.1	d__Bacteria	p__Actinomycetota	c__Actinomycetia	o__Mycobacteriales	f__Mycobacteriaceae	g__Gordonia	s__Gordonia terrae	Contig	45296_E02	PRJNA224116	SAMEA3905379	Gordonia terrae	NCTC10669	4075088	4076725	+	VTS59182.1	Methane monooxygenase component A alpha chain	NA	NA
CAKKLU010000001.1	GCA_918697885.1	Group 5	RS_GCF_918697885.1	d__Bacteria	p__Actinomycetota	c__Actinomycetia	o__Mycobacteriales	f__Mycobacteriaceae	g__Rhodococcus	s__Rhodococcus fascians	Contig	SRABI91	PRJNA224116	SAMEA7892365	Rhodococcus fascians	NA	132984	134615	-	CAH0127491.1	Methane monooxygenase component A alpha chain	NA	NA
CAVJ010000036.1	GCA_000382865.1	Group 5	RS_GCF_000382865.1	d__Bacteria	p__Actinomycetota	c__Actinomycetia	o__Mycobacteriales	f__Mycobacteriaceae	g__Rhodococcus	s__Rhodococcus aetherivorans	Scaffold	ASM38286v1	PRJNA224116	SAMEA2272078	Rhodococcus aetherivorans	EsD8	7852	9483	+	CCW10135.1	Methane monooxygenase component A alpha chain	NA	NA
CCBB010000001.1	GCA_000613185.1	Group 5	RS_GCF_000613185.1	d__Bacteria	p__Actinomycetota	c__Actinomycetia	o__Mycobacteriales	f__Mycobacteriaceae	g__Mycobacterium	s__Mycobacterium cosmeticum	Contig	PRJEB5748_assembly_1	PRJNA224116	SAMEA3138996	Mycolicibacterium cosmeticum	DSM 44829	611957	613585	-	CDO05820.1	propane monooxygenase hydroxylase large subunit	NA	NA
CP000431.1	GCA_000014565.1	Group 5	RS_GCF_000014565.1	d__Bacteria	p__Actinomycetota	c__Actinomycetia	o__Mycobacteriales	f__Mycobacteriaceae	g__Rhodococcus	s__Rhodococcus jostii_A	Complete Genome	ASM1456v1	PRJNA224116	SAMN02604146	Rhodococcus jostii RHA1	RHA1	523358	524992	+	ABG92277.1	propane monooxygenase hydroxylase large subunit	NA	Chromosome
CP000480.1	GCA_000015005.1	Group 5	RS_GCF_000015005.1	d__Bacteria	p__Actinomycetota	c__Actinomycetia	o__Mycobacteriales	f__Mycobacteriaceae	g__Mycobacterium	s__Mycobacterium smegmatis	Complete Genome	ASM1500v1	PRJNA224116	SAMN02603982	Mycolicibacterium smegmatis MC2 155	MC2 155	2052753	2054381	+	ABK75704.1	propane monooxygenase hydroxylase large subunit	NA	Chromosome
CP001663.1	GCA_000283295.1	Group 5	RS_GCF_000283295.1	d__Bacteria	p__Actinomycetota	c__Actinomycetia	o__Mycobacteriales	f__Mycobacteriaceae	g__Mycobacterium	s__Mycobacterium smegmatis	Complete Genome	ASM28329v1	PRJNA224116	SAMN02603392	Mycolicibacterium smegmatis MC2 155	MC2 155	2054368	2055996	+	AFP38398.1	Propane monooxygenase hydroxylase alpha subunit	NA	Chromosome
CP001802.1	GCA_000024785.1	Group 5	RS_GCF_000024785.1	d__Bacteria	p__Actinomycetota	c__Actinomycetia	o__Mycobacteriales	f__Mycobacteriaceae	g__Gordonia	s__Gordonia bronchialis	Complete Genome	ASM2478v1	PRJNA224116	SAMN00002600	Gordonia bronchialis DSM 43247	DSM 43247	3772807	3774444	+	ACY22743.1	methane/phenol/toluene hydroxylase	NA	Chromosome
CP002786.1	GCA_000214175.1	Group 5	RS_GCF_000214175.1	d__Bacteria	p__Actinomycetota	c__Actinomycetia	o__Mycobacteriales	f__Mycobacteriaceae	g__Hoyosella	s__Hoyosella subflava	Complete Genome	ASM21417v1	PRJNA224116	SAMN02603151	Hoyosella subflava DQS3-9A1	DQS3-9A1	2241519	2243150	-	AEF40608.1	Propane monooxygenase hydroxylase large subunit	NA	Chromosome
CP002907.1	GCA_000143885.2	Group 5	RS_GCF_000143885.2	d__Bacteria	p__Actinomycetota	c__Actinomycetia	o__Mycobacteriales	f__Mycobacteriaceae	g__Gordonia	s__Gordonia sp000143885	Complete Genome	ASM14388v2	PRJNA224116	SAMN02603183	Gordonia sp. KTR9	KTR9	4079471	4081108	+	AFR50210.1	methane monooxygenase	NA	Chromosome
CP003078.1	GCA_000328565.1	Group 5	RS_GCF_000328565.1	d__Bacteria	p__Actinomycetota	c__Actinomycetia	o__Mycobacteriales	f__Mycobacteriaceae	g__Mycobacterium	s__Mycobacterium sp000328565	Complete Genome	ASM32856v1	PRJNA224116	SAMN02261384	Mycobacterium sp. JS623	JS623	1480547	1482178	-	AGB21887.1	Methane/Phenol/Toluene Hydroxylase	NA	Chromosome
CP003119.1	GCA_000247715.1	Group 5	RS_GCF_000247715.1	d__Bacteria	p__Actinomycetota	c__Actinomycetia	o__Mycobacteriales	f__Mycobacteriaceae	g__Gordonia	s__Gordonia polyisoprenivorans	Complete Genome	ASM24771v1	PRJNA224116	SAMN02603285	Gordonia polyisoprenivorans VH2	VH2	3851203	3852840	+	AFA74440.1	putative phenol and propane monooxygenase large subunit	NA	Chromosome
CP003949.1	GCA_000599545.1	Group 5	GB_GCA_000599545.1	d__Bacteria	p__Actinomycetota	c__Actinomycetia	o__Mycobacteriales	f__Mycobacteriaceae	g__Rhodococcus	s__Rhodococcus opacus	Complete Genome	ASM59954v1	PRJNA178618	SAMN03081444	Rhodococcus opacus PD630	PD630	4765507	4767141	+	AHK31763.1	Methane monooxygenase component A alpha chain	NA	Chromosome
CP008947.1	GCA_000736435.1	Group 5	RS_GCF_000736435.1	d__Bacteria	p__Actinomycetota	c__Actinomycetia	o__Mycobacteriales	f__Mycobacteriaceae	g__Rhodococcus	s__Rhodococcus wratislaviensis	Chromosome	ASM73643v1	PRJNA224116	SAMN02769606	Rhodococcus opacus	R7	485614	487248	-	AII03499.1	methane monooxygenase	NA	Chromosome
CP009111.1	GCA_001685605.1	Group 5	RS_GCF_001685605.1	d__Bacteria	p__Actinomycetota	c__Actinomycetia	o__Mycobacteriales	f__Mycobacteriaceae	g__Rhodococcus	s__Rhodococcus opacus	Complete Genome	ASM168560v1	PRJNA224116	SAMN02872839	Rhodococcus opacus	1CP	4267033	4268667	+	ANS28629.1	methane monooxygenase	NA	Chromosome
CP009494.1	GCA_000767605.1	Group 5	RS_GCF_000767605.1	d__Bacteria	p__Actinomycetota	c__Actinomycetia	o__Mycobacteriales	f__Mycobacteriaceae	g__Mycobacterium	s__Mycobacterium smegmatis	Complete Genome	ASM76760v1	PRJNA224116	SAMN03068201	Mycolicibacterium smegmatis MC2 155	MC2 155	2052799	2054427	+	AIU07188.1	methane monooxygenase	NA	Chromosome
CP009495.1	GCA_000767665.1	Group 5	RS_GCF_000767665.1	d__Bacteria	p__Actinomycetota	c__Actinomycetia	o__Mycobacteriales	f__Mycobacteriaceae	g__Mycobacterium	s__Mycobacterium smegmatis	Complete Genome	ASM76766v1	PRJNA224116	SAMN03068202	Mycolicibacterium smegmatis	INHR1	2052816	2054444	+	AIU13813.1	methane monooxygenase	NA	Chromosome
CP009496.1	GCA_000767705.1	Group 5	RS_GCF_000767705.1	d__Bacteria	p__Actinomycetota	c__Actinomycetia	o__Mycobacteriales	f__Mycobacteriaceae	g__Mycobacterium	s__Mycobacterium smegmatis	Complete Genome	ASM76770v1	PRJNA224116	SAMN03068203	Mycolicibacterium smegmatis	INHR2	2052819	2054447	+	AIU20437.1	methane monooxygenase	NA	Chromosome
CP011341.1	GCA_000982715.1	Group 5	RS_GCF_000982715.1	d__Bacteria	p__Actinomycetota	c__Actinomycetia	o__Mycobacteriales	f__Mycobacteriaceae	g__Rhodococcus	s__Rhodococcus aetherivorans	Complete Genome	ASM98271v1	PRJNA224116	SAMN03486836	Rhodococcus aetherivorans	IcdP1	5838907	5840538	-	AKE92188.1	methane monooxygenase	NA	Chromosome
CP012749.1	GCA_001682295.1	Group 5	RS_GCF_001682295.1	d__Bacteria	p__Actinomycetota	c__Actinomycetia	o__Mycobacteriales	f__Mycobacteriaceae	g__Rhodococcus	s__Rhodococcus qingshengii	Complete Genome	ASM168229v1	PRJNA224116	SAMN04101985	Rhodococcus sp. 008	8	4751431	4753062	-	ANQ73254.1	methane monooxygenase	NA	Chromosome
CP015220.1	GCA_001620005.1	Group 5	RS_GCF_001620005.1	d__Bacteria	p__Actinomycetota	c__Actinomycetia	o__Mycobacteriales	f__Mycobacteriaceae	g__Rhodococcus	s__Rhodococcus fascians	Complete Genome	ASM162000v1	PRJNA224116	SAMN04519625	Rhodococcus fascians	PBTS 2	1300422	1302053	+	AMY22586.1	Methane monooxygenase component A alpha chain	NA	Chromosome
CP015235.1	GCA_001620305.1	Group 5	RS_GCF_001620305.1	d__Bacteria	p__Actinomycetota	c__Actinomycetia	o__Mycobacteriales	f__Mycobacteriaceae	g__Rhodococcus	s__Rhodococcus fascians	Complete Genome	ASM162030v1	PRJNA224116	SAMN04521220	Rhodococcus fascians D188	D188	2191734	2193365	-	AMY53450.1	Methane monooxygenase component A alpha chain	NA	Chromosome
CP015529.1	GCA_001700945.1	Group 5	RS_GCF_001700945.1	d__Bacteria	p__Actinomycetota	c__Actinomycetia	o__Mycobacteriales	f__Mycobacteriaceae	g__Rhodococcus	s__Rhodococcus aetherivorans	Complete Genome	ASM170094v1	PRJNA224116	SAMN04606842	Rhodococcus sp. WB1	WB1	5546571	5548202	+	ANZ27547.1	methane monooxygenase	NA	Chromosome
CP016594.1	GCA_001698225.1	Group 5	RS_GCF_001698225.1	d__Bacteria	p__Actinomycetota	c__Actinomycetia	o__Mycobacteriales	f__Mycobacteriaceae	g__Gordonia	s__Gordonia terrae	Complete Genome	ASM169822v1	PRJNA224116	SAMN05417667	Gordonia terrae	3612	4074952	4076589	+	ANY24491.1	methane monooxygenase	NA	Chromosome
CP016640.1	GCA_001695755.1	Group 5	GB_GCA_001695755.1	d__Bacteria	p__Actinomycetota	c__Actinomycetia	o__Mycobacteriales	f__Mycobacteriaceae	g__Mycobacterium	s__Mycobacterium tokaiense	Complete Genome	ASM169575v1	PRJNA329584	SAMN05415090	Mycobacterium sp. djl-10	djl-10	64489	66105	+	ANW62256.1	methane monooxygenase	NA	Chromosome
CP019420.1	GCA_001984215.1	Group 5	RS_GCF_001984215.1	d__Bacteria	p__Actinomycetota	c__Actinomycetia	o__Mycobacteriales	f__Mycobacteriaceae	g__Mycobacterium	s__Mycobacterium sp001984215	Chromosome	ASM198421v1	PRJNA224116	SAMN06187687	Mycobacterium sp. MS1601	MS1601	2363512	2365128	-	AQA02970.1	methane monooxygenase	NA	Chromosome
CP021354.1	GCA_003130705.1	Group 5	RS_GCF_003130705.1	d__Bacteria	p__Actinomycetota	c__Actinomycetia	o__Mycobacteriales	f__Mycobacteriaceae	g__Rhodococcus	s__Rhodococcus oxybenzonivorans	Complete Genome	ASM313070v1	PRJNA224116	SAMN07126182	Rhodococcus oxybenzonivorans	S2-17	924347	925981	+	AWK70930.1	methane monooxygenase	NA	Chromosome
CP022580.1	GCA_003568625.1	Group 5	RS_GCF_003568625.1	d__Bacteria	p__Actinomycetota	c__Actinomycetia	o__Mycobacteriales	f__Mycobacteriaceae	g__Gordonia	s__Gordonia rubripertincta	Complete Genome	ASM356862v1	PRJNA224116	SAMN07356858	Gordonia rubripertincta	CWB2	3998467	4000104	+	ASR04449.1	Methane monooxygenase component A alpha chain	NA	Chromosome
CP023405.1	GCA_002327125.1	Group 5	RS_GCF_002327125.1	d__Bacteria	p__Actinomycetota	c__Actinomycetia	o__Mycobacteriales	f__Mycobacteriaceae	g__Gordonia	s__Gordonia amicalis	Chromosome	ASM232712v1	PRJNA224116	SAMN07629044	Gordonia sp. 1D	1D	3870192	3871829	+	ATD71847.1	methane monooxygenase	NA	Chromosome
CP023714.1	GCA_003586525.1	Group 5	RS_GCF_003586525.1	d__Bacteria	p__Actinomycetota	c__Actinomycetia	o__Mycobacteriales	f__Mycobacteriaceae	g__Rhodococcus	s__Rhodococcus ruber	Complete Genome	ASM358652v1	PRJNA224116	SAMN07604018	Rhodococcus ruber	YC-YT1	5595160	5596788	-	AXY54846.1	methane monooxygenase	NA	Chromosome
CP024315.1	GCA_002741725.1	Group 5	RS_GCF_002741725.1	d__Bacteria	p__Actinomycetota	c__Actinomycetia	o__Mycobacteriales	f__Mycobacteriaceae	g__Rhodococcus	s__Rhodococcus ruber	Complete Genome	ASM274172v1	PRJNA224116	SAMN07836922	Rhodococcus ruber	P14	3478909	3480537	-	ATQ30055.1	methane monooxygenase	NA	Chromosome
CP027114.1	GCA_004011905.1	Group 5	RS_GCF_004011905.1	d__Bacteria	p__Actinomycetota	c__Actinomycetia	o__Mycobacteriales	f__Mycobacteriaceae	g__Gordonia	s__Gordonia alkanivorans	Complete Genome	ASM401190v1	PRJNA224116	SAMN08565628	Gordonia alkanivorans	YC-RL2	2189784	2191421	-	AZZ81316.1	methane monooxygenase	NA	Chromosome
CP027541.1	GCA_000331165.2	Group 5	RS_GCF_000331165.2	d__Bacteria	p__Actinomycetota	c__Actinomycetia	o__Mycobacteriales	f__Mycobacteriaceae	g__Mycobacterium	s__Mycobacterium smegmatis	Complete Genome	ASM33116v2	PRJNA224116	SAMN02472105	Mycolicibacterium smegmatis MKD8	MKD8	2096426	2098054	+	AWT52938.1	propane monooxygenase hydroxylase large subunit	NA	Chromosome
CP027557.1	GCA_014854695.1	Group 5	RS_GCF_014854695.1	d__Bacteria	p__Actinomycetota	c__Actinomycetia	o__Mycobacteriales	f__Mycobacteriaceae	g__Rhodococcus	s__Rhodococcus sp001017865	Complete Genome	ASM1485469v1	PRJNA224116	SAMN08640849	Rhodococcus rhodochrous	BX2	5269780	5271408	+	QOH58694.1	methane monooxygenase	NA	Chromosome
CP029146.1	GCA_003086595.1	Group 5	RS_GCF_003086595.1	d__Bacteria	p__Actinomycetota	c__Actinomycetia	o__Mycobacteriales	f__Mycobacteriaceae	g__Rhodococcus	s__Rhodococcus ruber	Complete Genome	ASM308659v1	PRJNA224116	SAMN08944468	Rhodococcus ruber	SD3	5279942	5281570	-	AWH01445.1	methane monooxygenase	NA	Chromosome
CP029604.1	GCA_003183825.1	Group 5	RS_GCF_003183825.1	d__Bacteria	p__Actinomycetota	c__Actinomycetia	o__Mycobacteriales	f__Mycobacteriaceae	g__Gordonia	s__Gordonia terrae	Complete Genome	ASM318382v1	PRJNA224116	SAMN09254177	Gordonia terrae	NRRL B-16283	4077793	4079430	+	AWO85239.1	methane monooxygenase	NA	Chromosome
CP031418.1	GCA_003367415.1	Group 5	RS_GCF_003367415.1	d__Bacteria	p__Actinomycetota	c__Actinomycetia	o__Mycobacteriales	f__Mycobacteriaceae	g__Nocardia	s__Nocardia farcinica	Complete Genome	ASM336741v1	PRJNA224116	SAMN09723209	Nocardia farcinica	W6977	1392354	1393985	-	AXK85378.1	methane monooxygenase	NA	Chromosome
CP032675.1	GCA_009883715.1	Group 5	RS_GCF_009883715.1	d__Bacteria	p__Actinomycetota	c__Actinomycetia	o__Mycobacteriales	f__Mycobacteriaceae	g__Rhodococcus	s__Rhodococcus sp001017865	Complete Genome	ASM988371v1	PRJNA224116	SAMN09909133	Rhodococcus rhodochrous	ATCC BAA870	1388371	1389999	-	QHG81630.1	methane monooxygenase	NA	Chromosome
CP033972.1	GCA_003855095.1	Group 5	RS_GCF_003855095.1	d__Bacteria	p__Actinomycetota	c__Actinomycetia	o__Mycobacteriales	f__Mycobacteriaceae	g__Gordonia	s__Gordonia insulae	Complete Genome	ASM385509v1	PRJNA224116	SAMN10160079	Gordonia insulae	MMS17-SY073	5623349	5624986	-	AZG48519.1	Methane monooxygenase component A alpha chain	NA	Chromosome
CP038030.2	GCA_006351985.2	Group 5	RS_GCF_006351985.2	d__Bacteria	p__Actinomycetota	c__Actinomycetia	o__Mycobacteriales	f__Mycobacteriaceae	g__Rhodococcus	s__Rhodococcus ruber	Complete Genome	ASM635198v2	PRJNA224116	SAMN11160054	Rhodococcus ruber	R1	5284830	5286458	-	QDC16837.1	methane monooxygenase	NA	Chromosome
CP041769.1	GCA_007558985.1	Group 5	RS_GCF_007558985.1	d__Bacteria	p__Actinomycetota	c__Actinomycetia	o__Mycobacteriales	f__Mycobacteriaceae	g__Rhodococcus	s__Rhodococcus opacus	Complete Genome	ASM755898v1	PRJNA224116	SAMN12234611	Rhodococcus sp. WB9	WB9	4437413	4439047	+	QDQ92910.1	methane monooxygenase	NA	Chromosome
CP044211.1	GCA_016804345.1	Group 5	RS_GCF_016804345.1	d__Bacteria	p__Actinomycetota	c__Actinomycetia	o__Mycobacteriales	f__Mycobacteriaceae	g__Rhodococcus	s__Rhodococcus ruber	Complete Genome	ASM1680434v1	PRJNA224116	SAMN12726376	Rhodococcus ruber	C1	338247	339875	-	QRE79073.1	methane monooxygenase	NA	Chromosome
CP044284.1	GCA_008728655.1	Group 5	RS_GCF_008728655.1	d__Bacteria	p__Actinomycetota	c__Actinomycetia	o__Mycobacteriales	f__Mycobacteriaceae	g__Rhodococcus	s__Rhodococcus qingshengii	Complete Genome	ASM872865v1	PRJNA224116	SAMN12818508	Rhodococcus erythropolis	X5	2425149	2426780	-	QEX10692.1	methane monooxygenase	NA	Chromosome
CP045804.1	GCA_009914495.1	Group 5	RS_GCF_009914495.1	d__Bacteria	p__Actinomycetota	c__Actinomycetia	o__Mycobacteriales	f__Mycobacteriaceae	g__Gordonia	s__Gordonia amarae	Complete Genome	ASM991449v1	PRJNA224116	SAMN13182586	Gordonia amarae	BEN374	371081	372718	+	QHN15846.1	methane monooxygenase	NA	Chromosome
CP045805.1	GCA_009914515.1	Group 5	RS_GCF_009914515.1	d__Bacteria	p__Actinomycetota	c__Actinomycetia	o__Mycobacteriales	f__Mycobacteriaceae	g__Gordonia	s__Gordonia amarae	Complete Genome	ASM991451v1	PRJNA224116	SAMN13182585	Gordonia amarae	BEN372	371075	372712	+	QHN20414.1	methane monooxygenase	NA	Chromosome
CP046257.1	GCA_009720185.1	Group 5	RS_GCF_009720185.1	d__Bacteria	p__Actinomycetota	c__Actinomycetia	o__Mycobacteriales	f__Mycobacteriaceae	g__Gordonia	s__Gordonia alkanivorans	Complete Genome	ASM972018v1	PRJNA224116	SAMN13326465	Gordonia sp. 135	135	3803117	3804754	+	QGP89239.1	methane monooxygenase	NA	Chromosome
CP046320.1	GCA_009730435.1	Group 5	RS_GCF_009730435.1	d__Bacteria	p__Actinomycetota	c__Actinomycetia	o__Mycobacteriales	f__Mycobacteriaceae	g__Gordonia	s__Gordonia bronchialis	Complete Genome	ASM973043v1	PRJNA224116	SAMN11056391	Gordonia bronchialis	FDAARGOS_676	1330770	1332407	-	QGS23802.1	methane monooxygenase	NA	Chromosome
CP046572.1	GCA_009859915.1	Group 5	RS_GCF_009859915.1	d__Bacteria	p__Actinomycetota	c__Actinomycetia	o__Mycobacteriales	f__Mycobacteriaceae	g__Rhodococcus	s__Rhodococcus oxybenzonivorans	Complete Genome	ASM985991v1	PRJNA224116	SAMN13151932	Rhodococcus sp. WAY2	WAY2	942988	944622	+	QHE67432.1	Methane monooxygenase component A alpha chain	NA	Chromosome
CP050952.1	GCA_012272955.1	Group 5	RS_GCF_012272955.1	d__Bacteria	p__Actinomycetota	c__Actinomycetia	o__Mycobacteriales	f__Mycobacteriaceae	g__Rhodococcus	s__Rhodococcus aetherivorans	Complete Genome	ASM1227295v1	PRJNA224116	SAMN14484670	Rhodococcus sp. DMU1	DMU1	6035250	6036881	-	QIX52939.1	methane monooxygenase	NA	Chromosome
CP054690.1	GCA_013348805.1	Group 5	RS_GCF_013348805.1	d__Bacteria	p__Actinomycetota	c__Actinomycetia	o__Mycobacteriales	f__Mycobacteriaceae	g__Rhodococcus	s__Rhodococcus sp003350365	Complete Genome	ASM1334880v1	PRJNA224116	SAMN15150009	Rhodococcus sp. W8901	W8901	5389914	5391545	-	QKT13587.1	methane monooxygenase	NA	Chromosome
CP054795.1	GCA_013349145.1	Group 5	RS_GCF_013349145.1	d__Bacteria	p__Actinomycetota	c__Actinomycetia	o__Mycobacteriales	f__Mycobacteriaceae	g__Mycobacterium	s__Mycobacterium smegmatis	Chromosome	ASM1334914v1	PRJNA224116	SAMN11056394	Mycolicibacterium smegmatis	FDAARGOS_679	937585	939213	+	QKU01335.1	methane monooxygenase	NA	Chromosome
CP058638.1	GCA_017656075.1	Group 5	RS_GCF_017656075.1	d__Bacteria	p__Actinomycetota	c__Actinomycetia	o__Mycobacteriales	f__Mycobacteriaceae	g__Rhodococcus	s__Rhodococcus oxybenzonivorans	Complete Genome	ASM1765607v1	PRJNA224116	SAMN15407333	Rhodococcus sp. ZPP	ZPP	2420722	2422356	-	QTJ66157.1	methane monooxygenase	NA	Chromosome
CP059491.1	GCA_014041935.1	Group 5	RS_GCF_014041935.1	d__Bacteria	p__Actinomycetota	c__Actinomycetia	o__Mycobacteriales	f__Mycobacteriaceae	g__Gordonia	s__Gordonia jinghuaiqii	Complete Genome	ASM1404193v1	PRJNA224116	SAMN15594914	Gordonia jinghuaiqii	zg-686	3811287	3812924	+	QMT00597.1	methane monooxygenase	NA	Chromosome
CP059694.1	GCA_014070455.1	Group 5	RS_GCF_014070455.1	d__Bacteria	p__Actinomycetota	c__Actinomycetia	o__Mycobacteriales	f__Mycobacteriaceae	g__Gordonia	s__Gordonia rubripertincta	Complete Genome	ASM1407045v1	PRJNA224116	SAMN15665176	Gordonia rubripertincta	SD5	4915517	4917154	+	QMU20827.1	methane monooxygenase	NA	Chromosome
CP063781.1	GCA_016772255.1	Group 5	RS_GCF_016772255.1	d__Bacteria	p__Actinomycetota	c__Actinomycetia	o__Mycobacteriales	f__Mycobacteriaceae	g__Rhodococcus	s__Rhodococcus opacus	Chromosome	ASM1677225v1	PRJNA224116	SAMN13510402	Rhodococcus sp. 21391	21391	2440618	2442252	-	QQZ16703.1	methane monooxygenase	NA	Chromosome
CP064065.1	GCA_015654185.1	Group 5	RS_GCF_015654185.1	d__Bacteria	p__Actinomycetota	c__Actinomycetia	o__Mycobacteriales	f__Mycobacteriaceae	g__Rhodococcus	s__Rhodococcus aetherivorans	Complete Genome	ASM1565418v1	PRJNA224116	SAMN16636446	Rhodococcus sp. M8	M8	3740960	3742591	-	QPG43651.1	methane monooxygenase	NA	Chromosome
CP069306.1	GCA_016839185.1	Group 5	RS_GCF_016839185.1	d__Bacteria	p__Actinomycetota	c__Actinomycetia	o__Mycobacteriales	f__Mycobacteriaceae	g__Rhodococcus	s__Rhodococcus aetherivorans	Complete Genome	ASM1683918v1	PRJNA224116	SAMN14323055	Rhodococcus aetherivorans	NA	776839	778470	+	QRI76882.1	methane monooxygenase	NA	Chromosome
CP070609.1	GCA_017068375.1	Group 5	RS_GCF_017068375.1	d__Bacteria	p__Actinomycetota	c__Actinomycetia	o__Mycobacteriales	f__Mycobacteriaceae	g__Rhodococcus	s__Rhodococcus koreensis	Complete Genome	ASM1706837v1	PRJNA224116	SAMN17840531	Rhodococcus koreensis	R85	4228195	4229829	-	QSE81138.1	methane monooxygenase	NA	Chromosome
CP070619.1	GCA_017068395.1	Group 5	RS_GCF_017068395.1	d__Bacteria	p__Actinomycetota	c__Actinomycetia	o__Mycobacteriales	f__Mycobacteriaceae	g__Rhodococcus	s__Rhodococcus pseudokoreensis	Complete Genome	ASM1706839v1	PRJNA224116	SAMN17840530	Rhodococcus pseudokoreensis	R79	4415086	4416720	+	QSE91746.1	methane monooxygenase	NA	Chromosome
CP070859.1	GCA_017068255.1	Group 5	RS_GCF_017068255.1	d__Bacteria	p__Actinomycetota	c__Actinomycetia	o__Mycobacteriales	f__Mycobacteriaceae	g__Rhodococcus	s__Rhodococcus aetherivorans	Chromosome	ASM1706825v1	PRJNA224116	SAMN17925405	Rhodococcus sp. PSBB066	PSBB066	1015879	1017510	+	QSE60299.1	methane monooxygenase	NA	Chromosome
CP070861.1	GCA_017068295.1	Group 5	RS_GCF_017068295.1	d__Bacteria	p__Actinomycetota	c__Actinomycetia	o__Mycobacteriales	f__Mycobacteriaceae	g__Rhodococcus	s__Rhodococcus aetherivorans	Chromosome	ASM1706829v1	PRJNA224116	SAMN17925404	Rhodococcus sp. PSBB049	PSBB049	5027502	5029133	-	QSE68395.1	methane monooxygenase	NA	Chromosome
CP072203.1	GCA_017654315.1	Group 5	RS_GCF_017654315.1	d__Bacteria	p__Actinomycetota	c__Actinomycetia	o__Mycobacteriales	f__Mycobacteriaceae	g__Gordonia	s__Gordonia polyisoprenivorans_A	Complete Genome	ASM1765431v1	PRJNA224116	SAMN18477556	Gordonia polyisoprenivorans	R9	4738940	4740577	+	QTI68060.1	aromatic/alkene/methane monooxygenase hydroxylase/oxygenase subunit alpha	NA	Chromosome
CP073075.1	GCA_018135605.1	Group 5	RS_GCF_018135605.1	d__Bacteria	p__Actinomycetota	c__Actinomycetia	o__Mycobacteriales	f__Mycobacteriaceae	g__Gordonia	s__Gordonia polyisoprenivorans	Complete Genome	ASM1813560v1	PRJNA224116	SAMN18590496	Gordonia polyisoprenivorans	C	1341700	1343337	-	QUD84168.1	aromatic/alkene/methane monooxygenase hydroxylase/oxygenase subunit alpha	NA	Chromosome
CP075340.1	GCA_023278385.1	Group 5	RS_GCF_023278385.1	d__Bacteria	p__Actinomycetota	c__Actinomycetia	o__Mycobacteriales	f__Mycobacteriaceae	g__Rhodococcus	s__Rhodococcus ruber	Complete Genome	ASM2327838v1	PRJNA224116	SAMN19229620	Rhodococcus ruber	ZM15	5561943	5563571	-	UQB72841.1	methane monooxygenase	NA	Chromosome
CP076048.1	GCA_019378875.1	Group 5	RS_GCF_019378875.1	d__Bacteria	p__Actinomycetota	c__Actinomycetia	o__Mycobacteriales	f__Mycobacteriaceae	g__Rhodococcus	s__Rhodococcus pseudokoreensis	Complete Genome	ASM1937887v1	PRJNA224116	SAMN16789174	Rhodococcus sp. USK10	USK10	4298316	4299950	-	QYB00881.1	methane monooxygenase	NA	Chromosome
CP080272.1	GCA_022370375.1	Group 5	RS_GCF_022370375.1	d__Bacteria	p__Actinomycetota	c__Actinomycetia	o__Mycobacteriales	f__Mycobacteriaceae	g__Mycobacterium	s__Mycobacterium smegmatis	Complete Genome	ASM2237037v1	PRJNA224116	SAMN20346878	Mycolicibacterium smegmatis	Rabinowitchi	2086226	2087854	+	ULN72114.1	methane monooxygenase	NA	Chromosome
CP080273.1	GCA_022370395.1	Group 5	RS_GCF_022370395.1	d__Bacteria	p__Actinomycetota	c__Actinomycetia	o__Mycobacteriales	f__Mycobacteriaceae	g__Mycobacterium	s__Mycobacterium smegmatis	Complete Genome	ASM2237039v1	PRJNA224116	SAMN20346877	Mycolicibacterium smegmatis	Nishi	1829440	1831068	+	ULN37027.1	methane monooxygenase	NA	Chromosome
CP080274.1	GCA_022370415.1	Group 5	RS_GCF_022370415.1	d__Bacteria	p__Actinomycetota	c__Actinomycetia	o__Mycobacteriales	f__Mycobacteriaceae	g__Mycobacterium	s__Mycobacterium smegmatis	Complete Genome	ASM2237041v1	PRJNA224116	SAMN20346876	Mycolicibacterium smegmatis	Jucho	1988829	1990457	+	ULN30699.1	methane monooxygenase	NA	Chromosome
CP080406.1	GCA_023704055.1	Group 5	RS_GCF_023704055.1	d__Bacteria	p__Actinomycetota	c__Actinomycetia	o__Mycobacteriales	f__Mycobacteriaceae	g__Rhodococcus	s__Rhodococcus aetherivorans	Chromosome	ASM2370405v1	PRJNA224116	SAMN20345136	Rhodococcus sp. 11-3	11-3'	6037050	6038681	-	USC15325.1	methane monooxygenase	NA	Chromosome
CP080954.1	GCA_020542785.1	Group 5	RS_GCF_020542785.1	d__Bacteria	p__Actinomycetota	c__Actinomycetia	o__Mycobacteriales	f__Mycobacteriaceae	g__Rhodococcus	s__Rhodococcus opacus	Complete Genome	ASM2054278v1	PRJNA224116	SAMN20605963	Rhodococcus opacus PD630	PD630	4772048	4773682	+	UDG94274.1	methane monooxygenase	NA	Chromosome
CP082160.1	GCA_019856255.1	Group 5	RS_GCF_019856255.1	d__Bacteria	p__Actinomycetota	c__Actinomycetia	o__Mycobacteriales	f__Mycobacteriaceae	g__Rhodococcus	s__Rhodococcus opacus	Complete Genome	ASM1985625v1	PRJNA224116	SAMN12617337	Rhodococcus opacus	DSM 44186	489725	491359	+	QZS56641.1	methane monooxygenase	NA	Chromosome
CP082846.1	GCA_019930745.1	Group 5	RS_GCF_019930745.1	d__Bacteria	p__Actinomycetota	c__Actinomycetia	o__Mycobacteriales	f__Mycobacteriaceae	g__Mycobacterium	s__Mycobacterium smegmatis	Complete Genome	ASM1993074v1	PRJNA224116	SAMN20888901	Mycolicibacterium smegmatis	FDAARGOS_1484	5595915	5597543	+	UAK54096.1	methane monooxygenase	NA	Chromosome
CP082859.1	GCA_019930645.1	Group 5	RS_GCF_019930645.1	d__Bacteria	p__Actinomycetota	c__Actinomycetia	o__Mycobacteriales	f__Mycobacteriaceae	g__Gordonia	s__Gordonia bronchialis	Complete Genome	ASM1993064v1	PRJNA224116	SAMN20888893	Gordonia bronchialis	FDAARGOS_1476	2199475	2201112	+	UAK40022.1	aromatic/alkene/methane monooxygenase hydroxylase/oxygenase subunit alpha	NA	Chromosome
CP083986.1	GCA_020172685.1	Group 5	RS_GCF_020172685.1	d__Bacteria	p__Actinomycetota	c__Actinomycetia	o__Mycobacteriales	f__Mycobacteriaceae	g__Mycobacterium	s__Mycobacterium sp020172685	Chromosome	ASM2017268v1	PRJNA224116	SAMN20062778	Mycolicibacter sp. MYC340	MYC340	2909656	2911329	+	UBR37634.1	methane monooxygenase	NA	Chromosome
CP084028.1	GCA_020181595.1	Group 5	RS_GCF_020181595.1	d__Bacteria	p__Actinomycetota	c__Actinomycetia	o__Mycobacteriales	f__Mycobacteriaceae	g__Mycobacterium	s__Mycobacterium sp020181595	Chromosome	ASM2018159v1	PRJNA224116	SAMN20959233	Mycolicibacter sp. MYC017	MYC017	2507258	2508931	+	UBS67850.1	methane monooxygenase	NA	Chromosome
CP084029.1	GCA_020181615.1	Group 5	RS_GCF_020181615.1	d__Bacteria	p__Actinomycetota	c__Actinomycetia	o__Mycobacteriales	f__Mycobacteriaceae	g__Mycobacterium	s__Mycobacterium sp020181615	Chromosome	ASM2018161v1	PRJNA224116	SAMN20959234	Mycolicibacter sp. MYC098	MYC098	2710083	2711756	+	UBS72153.1	methane monooxygenase	NA	Chromosome
CP088906.1	GCA_021165975.1	Group 5	RS_GCF_021165975.1	d__Bacteria	p__Actinomycetota	c__Actinomycetia	o__Mycobacteriales	f__Mycobacteriaceae	g__Rhodococcus	s__Rhodococcus qingshengii	Complete Genome	ASM2116597v1	PRJNA224116	SAMN23500510	Rhodococcus qingshengii	VT6	1294058	1295689	-	UGQ53303.1	methane monooxygenase	NA	Chromosome
CP088969.1	GCA_021165915.1	Group 5	RS_GCF_021165915.1	d__Bacteria	p__Actinomycetota	c__Actinomycetia	o__Mycobacteriales	f__Mycobacteriaceae	g__Rhodococcus	s__Rhodococcus aetherivorans	Complete Genome	ASM2116591v1	PRJNA224116	SAMN23560838	Rhodococcus aetherivorans	CBO21-1	5551779	5553410	+	UGQ41388.1	methane monooxygenase	NA	Chromosome
CP089215.1	GCA_021183665.1	Group 5	RS_GCF_021183665.1	d__Bacteria	p__Actinomycetota	c__Actinomycetia	o__Mycobacteriales	f__Mycobacteriaceae	g__Mycobacterium	s__Mycobacterium smegmatis	Complete Genome	ASM2118366v1	PRJNA224116	SAMN23242887	Mycolicibacterium smegmatis	FDAARGOS_1618	1960436	1962064	-	UGT77188.1	methane monooxygenase	NA	Chromosome
CP089233.1	GCA_021183885.1	Group 5	RS_GCF_021183885.1	d__Bacteria	p__Actinomycetota	c__Actinomycetia	o__Mycobacteriales	f__Mycobacteriaceae	g__Mycobacterium	s__Mycobacterium smegmatis	Chromosome	ASM2118388v1	PRJNA224116	SAMN23242886	Mycolicibacterium smegmatis	FDAARGOS_1617	6870915	6872543	+	UGU31216.1	methane monooxygenase	NA	Chromosome
CP090442.1	GCA_021441945.1	Group 5	RS_GCF_021441945.1	d__Bacteria	p__Actinomycetota	c__Actinomycetia	o__Mycobacteriales	f__Mycobacteriaceae	g__Rhodococcus	s__Rhodococcus ruber	Complete Genome	ASM2144194v1	PRJNA224116	SAMN24596080	Rhodococcus sp. DMF-1	DMF-1	4397668	4399296	-	UIR35929.1	methane monooxygenase	NA	Chromosome
CP091855.1	GCA_022059885.1	Group 5	RS_GCF_022059885.1	d__Bacteria	p__Actinomycetota	c__Actinomycetia	o__Mycobacteriales	f__Mycobacteriaceae	g__Gordonia	s__Gordonia amicalis	Complete Genome	ASM2205988v1	PRJNA224116	SAMN16326459	Gordonia amicalis	CEGA1	4577743	4579380	+	UKO91443.1	aromatic/alkene/methane monooxygenase hydroxylase/oxygenase subunit alpha	NA	Chromosome
CP092364.2	GCA_022370755.2	Group 5	RS_GCF_022370755.2	d__Bacteria	p__Actinomycetota	c__Actinomycetia	o__Mycobacteriales	f__Mycobacteriaceae	g__Mycobacterium	s__Mycobacterium goodii	Complete Genome	ASM2237075v2	PRJNA224116	SAMN20254253	Mycobacterium goodii	ATCC 700504	3821580	3823208	-	ULN49561.1	methane monooxygenase	NA	Chromosome
CP093380.1	GCA_022655485.1	Group 5	RS_GCF_022655485.1	d__Bacteria	p__Actinomycetota	c__Actinomycetia	o__Mycobacteriales	f__Mycobacteriaceae	g__Rhodococcus	s__Rhodococcus opacus	Complete Genome	ASM2265548v1	PRJNA224116	SAMN26652345	Rhodococcus opacus	S8	470464	472098	-	UNN01363.1	methane monooxygenase	NA	Chromosome
CP095403.1	GCA_022985635.2	Group 5	RS_GCF_022985635.2	d__Bacteria	p__Actinomycetota	c__Actinomycetia	o__Mycobacteriales	f__Mycobacteriaceae	g__Rhodococcus	s__Rhodococcus opacus	Complete Genome	ASM2298563v2	PRJNA224116	SAMN26492386	Rhodococcus opacus	9	4363958	4365592	+	UOT01326.1	methane monooxygenase	NA	Chromosome
CP096585.1	GCA_023238525.1	Group 5	RS_GCF_023238525.1	d__Bacteria	p__Actinomycetota	c__Actinomycetia	o__Mycobacteriales	f__Mycobacteriaceae	g__Gordonia	s__Gordonia terrae	Complete Genome	ASM2323852v1	PRJNA224116	SAMN27776997	Gordonia terrae	PE42	3923778	3925415	+	UPW07917.1	aromatic/alkene/methane monooxygenase hydroxylase/oxygenase subunit alpha	NA	Chromosome
CP102343.1	GCA_024600015.1	Group 5	RS_GCF_024600015.1	d__Bacteria	p__Actinomycetota	c__Actinomycetia	o__Mycobacteriales	f__Mycobacteriaceae	g__Mycobacterium	s__Mycobacterium smegmatis	Complete Genome	ASM2460001v1	PRJNA224116	SAMN29999272	Mycolicibacterium smegmatis	LM13	2057303	2058931	+	UUS04756.1	methane monooxygenase	NA	Chromosome
CP102344.1	GCA_024600315.1	Group 5	RS_GCF_024600315.1	d__Bacteria	p__Actinomycetota	c__Actinomycetia	o__Mycobacteriales	f__Mycobacteriaceae	g__Mycobacterium	s__Mycobacterium smegmatis	Complete Genome	ASM2460031v1	PRJNA224116	SAMN29999271	Mycolicibacterium smegmatis	LM12	2057303	2058931	+	UUS21138.1	methane monooxygenase	NA	Chromosome
CP102345.1	GCA_024599995.1	Group 5	RS_GCF_024599995.1	d__Bacteria	p__Actinomycetota	c__Actinomycetia	o__Mycobacteriales	f__Mycobacteriaceae	g__Mycobacterium	s__Mycobacterium smegmatis	Complete Genome	ASM2459999v1	PRJNA224116	SAMN29999270	Mycolicibacterium smegmatis	LM11	2057303	2058931	+	UUR98202.1	methane monooxygenase	NA	Chromosome
CP102346.1	GCA_024600455.1	Group 5	RS_GCF_024600455.1	d__Bacteria	p__Actinomycetota	c__Actinomycetia	o__Mycobacteriales	f__Mycobacteriaceae	g__Mycobacterium	s__Mycobacterium smegmatis	Complete Genome	ASM2460045v1	PRJNA224116	SAMN29999269	Mycolicibacterium smegmatis	LMN	2057303	2058931	+	UUS27688.1	methane monooxygenase	NA	Chromosome
CP102347.1	GCA_024600035.1	Group 5	RS_GCF_024600035.1	d__Bacteria	p__Actinomycetota	c__Actinomycetia	o__Mycobacteriales	f__Mycobacteriaceae	g__Mycobacterium	s__Mycobacterium smegmatis	Complete Genome	ASM2460003v1	PRJNA224116	SAMN29999273	Mycolicibacterium smegmatis	LM14	2057303	2058931	+	UUS11312.1	methane monooxygenase	NA	Chromosome
CP102850.1	GCA_024734075.1	Group 5	RS_GCF_024734075.1	d__Bacteria	p__Actinomycetota	c__Actinomycetia	o__Mycobacteriales	f__Mycobacteriaceae	g__Gordonia	s__Gordonia mangrovi	Complete Genome	ASM2473407v1	PRJNA224116	SAMN30330351	Gordonia mangrovi	HNM0687	528316	529953	+	UVF78768.1	aromatic/alkene/methane monooxygenase hydroxylase/oxygenase subunit alpha	NA	Chromosome
FNLM01000036.1	GCA_900105725.1	Group 5	RS_GCF_900105725.1	d__Bacteria	p__Actinomycetota	c__Actinomycetia	o__Mycobacteriales	f__Mycobacteriaceae	g__Gordonia	s__Gordonia westfalica	Contig	IMG-taxon 2636416072 annotated assembly	PRJNA224116	SAMN04488548	Gordonia westfalica	DSM 44215	1023544	1025181	-	SDU85119.1	propane monooxygenase large subunit	NA	NA
FNSV01000005.1	GCA_900105905.1	Group 5	RS_GCF_900105905.1	d__Bacteria	p__Actinomycetota	c__Actinomycetia	o__Mycobacteriales	f__Mycobacteriaceae	g__Rhodococcus	s__Rhodococcus koreensis	Contig	IMG-taxon 2634166362 annotated assembly	PRJNA224116	SAMN04490239	Rhodococcus koreensis	DSM 44498	5127791	5129425	+	SEC82470.1	propane monooxygenase large subunit	NA	NA
FNTL01000004.1	GCA_900105375.1	Group 5	RS_GCF_900105375.1	d__Bacteria	p__Actinomycetota	c__Actinomycetia	o__Mycobacteriales	f__Mycobacteriaceae	g__Rhodococcus	s__Rhodococcus jostii	Contig	IMG-taxon 2642422554 annotated assembly	PRJNA224116	SAMN04490220	Rhodococcus jostii	DSM 44719	1078650	1080284	+	SEC61103.1	propane monooxygenase large subunit	NA	NA
FTOW01000020.1	GCA_900156775.1	Group 5	RS_GCF_900156775.1	d__Bacteria	p__Actinomycetota	c__Actinomycetia	o__Mycobacteriales	f__Mycobacteriaceae	g__Nocardia	s__Nocardia farcinica	Contig	IMG-taxon 2681813555 annotated assembly	PRJNA224116	SAMN05421776	Nocardia farcinica	DSM 43257	30449	32080	+	SIT33968.1	propane monooxygenase large subunit	NA	NA
FZOW01000002.1	GCA_900188125.1	Group 5	RS_GCF_900188125.1	d__Bacteria	p__Actinomycetota	c__Actinomycetia	o__Mycobacteriales	f__Mycobacteriaceae	g__Rhodococcus	s__Rhodococcus kyotonensis	Scaffold	IMG-taxon 2675903021 annotated assembly	PRJNA224116	SAMN05421642	Rhodococcus kyotonensis	JCM 23211	451172	452803	-	SNS45041.1	propane monooxygenase large subunit	NA	NA
JAACYR010000112.1	GCA_010093495.1	Group 5	RS_GCF_010093495.1	d__Bacteria	p__Actinomycetota	c__Actinomycetia	o__Mycobacteriales	f__Mycobacteriaceae	g__Mycobacterium	s__Mycobacterium kumamotonense	Scaffold	ASM1009349v1	PRJNA224116	SAMN13905685	Mycolicibacter kumamotonensis	CST 7247	9078	10617	-	NDJ91678.1	methane monooxygenase	NA	NA
JAADZU010000075.1	GCA_010119475.1	Group 5	RS_GCF_010119475.1	d__Bacteria	p__Actinomycetota	c__Actinomycetia	o__Mycobacteriales	f__Mycobacteriaceae	g__Gordonia	s__Gordonia desulfuricans	Contig	ASM1011947v1	PRJNA224116	SAMN13936735	Gordonia desulfuricans	213E	625	2262	+	NDK91598.1	methane monooxygenase	NA	NA
JAAFYX010000006.1	GCA_011770005.1	Group 5	RS_GCF_011770005.1	d__Bacteria	p__Actinomycetota	c__Actinomycetia	o__Mycobacteriales	f__Mycobacteriaceae	g__Rhodococcus	s__Rhodococcus fascians	Contig	ASM1177000v1	PRJNA224116	SAMN13734959	Rhodococcus fascians	GS6	137792	139423	+	NIL84049.1	Propane 2-monooxygenase, hydroxylase component large subunit	NA	NA
JAALEG010000094.1	GCA_011058165.1	Group 5	RS_GCF_011058165.1	d__Bacteria	p__Actinomycetota	c__Actinomycetia	o__Mycobacteriales	f__Mycobacteriaceae	g__Rhodococcus	s__Rhodococcus aetherivorans	Scaffold	ASM1105816v1	PRJNA224116	SAMN14142455	Rhodococcus aetherivorans	DSM 44752	20104	21735	+	NGP29309.1	methane monooxygenase	NA	NA
JAALEH010000007.1	GCA_011058195.1	Group 5	RS_GCF_011058195.1	d__Bacteria	p__Actinomycetota	c__Actinomycetia	o__Mycobacteriales	f__Mycobacteriaceae	g__Rhodococcus	s__Rhodococcus aetherivorans	Scaffold	ASM1105819v1	PRJNA224116	SAMN14142454	Rhodococcus sp. 14C212	14C212	121799	123427	-	NGP05019.1	methane monooxygenase	NA	NA
JAAOQS010000116.1	GCA_011603105.1	Group 5	RS_GCF_011603105.1	d__Bacteria	p__Actinomycetota	c__Actinomycetia	o__Mycobacteriales	f__Mycobacteriaceae	g__Rhodococcus	s__Rhodococcus opacus	Contig	ASM1160310v1	PRJNA224116	SAMN14345171	Rhodococcus sp. A14	A14	13926	15560	-	NHU48332.1	methane monooxygenase	NA	NA
JAAXPA010000020.1	GCA_012396235.1	Group 5	RS_GCF_012396235.1	d__Bacteria	p__Actinomycetota	c__Actinomycetia	o__Mycobacteriales	f__Mycobacteriaceae	g__Rhodococcus	s__Rhodococcus opacus	Contig	ASM1239623v1	PRJNA224116	SAMN14517862	Rhodococcus opacus	ATCC 51881	122432	124066	-	NKY74552.1	methane monooxygenase	NA	NA
JAAXPB010000035.1	GCA_012396225.1	Group 5	RS_GCF_012396225.1	d__Bacteria	p__Actinomycetota	c__Actinomycetia	o__Mycobacteriales	f__Mycobacteriaceae	g__Gordonia	s__Gordonia rubripertincta	Contig	ASM1239622v1	PRJNA224116	SAMN14517861	Gordonia rubripertincta	ATCC 14352	2745	4382	-	NKY66076.1	methane monooxygenase	NA	NA
JAAXPC010000005.1	GCA_012396285.1	Group 5	RS_GCF_012396285.1	d__Bacteria	p__Actinomycetota	c__Actinomycetia	o__Mycobacteriales	f__Mycobacteriaceae	g__Gordonia	s__Gordonia polyisoprenivorans	Contig	ASM1239628v1	PRJNA224116	SAMN14517860	Gordonia polyisoprenivorans	ATCC BAA-14	11140	12777	+	NKY01872.1	methane monooxygenase	NA	NA
JAAYXO010000032.1	GCA_012515855.1	Group 5	GB_GCA_012515855.1	d__Bacteria	p__Actinomycetota	c__Actinomycetia	o__Mycobacteriales	f__Mycobacteriaceae	g__Gordonia	s__Gordonia sp012515855	Contig	ASM1251585v1	PRJNA602310	SAMN13894401	Gordonia sp.	NA	25366	27015	-	NLG45255.1	methane monooxygenase	NA	NA
JABBNB010000008.1	GCA_012933505.1	Group 5	RS_GCF_012933505.1	d__Bacteria	p__Actinomycetota	c__Actinomycetia	o__Mycobacteriales	f__Mycobacteriaceae	g__Gordonia	s__Gordonia asplenii	Contig	ASM1293350v1	PRJNA224116	SAMN14667391	Gordonia asplenii	TBRC 11910	14590	16239	-	NMO01418.1	methane monooxygenase	NA	NA
JACCFD010000002.1	GCA_014230025.1	Group 5	RS_GCF_014230025.1	d__Bacteria	p__Actinomycetota	c__Actinomycetia	o__Mycobacteriales	f__Mycobacteriaceae	g__Rhodococcus	s__Rhodococcus aetherivorans	Contig	ASM1423002v1	PRJNA224116	SAMN15495700	Rhodococcus aetherivorans	4CI	3691000	3692631	-	MBC2590186.1	methane monooxygenase	NA	NA
JACCFE010000002.1	GCA_014256275.1	Group 5	RS_GCF_014256275.1	d__Bacteria	p__Actinomycetota	c__Actinomycetia	o__Mycobacteriales	f__Mycobacteriaceae	g__Rhodococcus	s__Rhodococcus wratislaviensis_A	Contig	ASM1425627v1	PRJNA224116	SAMN15495701	Rhodococcus sp. 4CII	4CII	5042598	5044229	+	MBC2895352.1	methane monooxygenase	NA	NA
JACETW010000046.1	GCA_013912385.1	Group 5	RS_GCF_013912385.1	d__Bacteria	p__Actinomycetota	c__Actinomycetia	o__Mycobacteriales	f__Mycobacteriaceae	g__Nocardia	s__Nocardia farcinica	Contig	ASM1391238v1	PRJNA224116	SAMN15594715	Nocardia farcinica	JNQH325	13105	14736	-	MBA4859247.1	methane monooxygenase	NA	NA
JACHGP010000023.1	GCA_014202335.1	Group 5	RS_GCF_014202335.1	d__Bacteria	p__Actinomycetota	c__Actinomycetia	o__Mycobacteriales	f__Mycobacteriaceae	g__Mycobacterium	s__Mycobacterium sp014202335	Scaffold	ASM1420233v1	PRJNA224116	SAMN14915993	Mycobacterium sp. AZCC_0083	AZCC_0083	46996	48654	+	MBB5167676.1	propane monooxygenase large subunit	NA	NA
JACHWS010000001.1	GCA_014191505.1	Group 5	RS_GCF_014191505.1	d__Bacteria	p__Actinomycetota	c__Actinomycetia	o__Mycobacteriales	f__Mycobacteriaceae	g__Hoyosella	s__Hoyosella altamirensis	Contig	ASM1419150v1	PRJNA224116	SAMN12024688	Hoyosella altamirensis	DSM 45258	1572191	1573822	+	MBB3037126.1	propane monooxygenase large subunit	NA	NA
JACJDF010000004.1	GCA_014230115.1	Group 5	RS_GCF_014230115.1	d__Bacteria	p__Actinomycetota	c__Actinomycetia	o__Mycobacteriales	f__Mycobacteriaceae	g__Rhodococcus	s__Rhodococcus wratislaviensis_A	Contig	ASM1423011v1	PRJNA224116	SAMN15732854	Rhodococcus sp. 3A	3A	2730627	2732258	-	MBC2639901.1	methane monooxygenase	NA	NA
JACJIC010000003.1	GCA_014138705.1	Group 5	RS_GCF_014138705.1	d__Bacteria	p__Actinomycetota	c__Actinomycetia	o__Mycobacteriales	f__Mycobacteriaceae	g__Rhodococcus	s__Rhodococcus opacus	Contig	ASM1413870v1	PRJNA224116	SAMN05445745	Rhodococcus opacus	DSM 44240	847057	848691	+	MBA8963637.1	propane monooxygenase large subunit	NA	NA
JACTOL010000004.1	GCA_014622905.1	Group 5	RS_GCF_014622905.1	d__Bacteria	p__Actinomycetota	c__Actinomycetia	o__Mycobacteriales	f__Mycobacteriaceae	g__Gordonia	s__Gordonia jinghuaiqii	Contig	ASM1462290v1	PRJNA224116	SAMN15956220	Gordonia jinghuaiqii	zg-691	67524	69161	+	MBD0860823.1	methane monooxygenase	NA	NA
JACVEM010000025.1	GCA_014518325.1	Group 5	RS_GCF_014518325.1	d__Bacteria	p__Actinomycetota	c__Actinomycetia	o__Mycobacteriales	f__Mycobacteriaceae	g__Nocardia	s__Nocardia farcinica	Contig	ASM1451832v1	PRJNA224116	SAMN16056962	Nocardia farcinica	JNQH326	13105	14736	-	MBC9819478.1	methane monooxygenase	NA	NA
JADCRR010000074.1	GCA_015069805.1	Group 5	GB_GCA_015069805.1	d__Bacteria	p__Actinomycetota	c__Actinomycetia	o__Mycobacteriales	f__Mycobacteriaceae	g__Gordonia	s__Gordonia polyisoprenivorans	Scaffold	ASM1506980v1	PRJNA656514	SAMN15786578	Gordonia polyisoprenivorans	NA	1277	2914	+	MBE7192433.1	methane monooxygenase	NA	NA
JADFCD010000020.1	GCA_015223215.1	Group 5	RS_GCF_015223215.1	d__Bacteria	p__Actinomycetota	c__Actinomycetia	o__Mycobacteriales	f__Mycobacteriaceae	g__Mycobacterium	s__Mycobacterium smegmatis	Scaffold	ASM1522321v1	PRJNA224116	SAMN16559240	Mycolicibacterium smegmatis	dmmp5-10	110428	112056	+	MBE9619746.1	methane monooxygenase	NA	NA
JADFCE010000020.1	GCA_015223255.1	Group 5	RS_GCF_015223255.1	d__Bacteria	p__Actinomycetota	c__Actinomycetia	o__Mycobacteriales	f__Mycobacteriaceae	g__Mycobacterium	s__Mycobacterium smegmatis	Scaffold	ASM1522325v1	PRJNA224116	SAMN16559239	Mycolicibacterium smegmatis	dmmp5-6	110428	112056	+	MBE9626157.1	methane monooxygenase	NA	NA
JADFCF010000020.1	GCA_015223265.1	Group 5	RS_GCF_015223265.1	d__Bacteria	p__Actinomycetota	c__Actinomycetia	o__Mycobacteriales	f__Mycobacteriaceae	g__Mycobacterium	s__Mycobacterium smegmatis	Scaffold	ASM1522326v1	PRJNA224116	SAMN16559238	Mycolicibacterium smegmatis	dmmp5-3	110428	112056	+	MBE9644788.1	methane monooxygenase	NA	NA
JADFCG010000020.1	GCA_015223295.1	Group 5	RS_GCF_015223295.1	d__Bacteria	p__Actinomycetota	c__Actinomycetia	o__Mycobacteriales	f__Mycobacteriaceae	g__Mycobacterium	s__Mycobacterium smegmatis	Scaffold	ASM1522329v1	PRJNA224116	SAMN16559237	Mycolicibacterium smegmatis	dmmp5-1	28544	30172	-	MBE9632635.1	methane monooxygenase	NA	NA
JADFCH010000020.1	GCA_015223305.1	Group 5	RS_GCF_015223305.1	d__Bacteria	p__Actinomycetota	c__Actinomycetia	o__Mycobacteriales	f__Mycobacteriaceae	g__Mycobacterium	s__Mycobacterium smegmatis	Scaffold	ASM1522330v1	PRJNA224116	SAMN16559234	Mycolicibacterium smegmatis	mc2-10	28544	30172	-	MBE9657540.1	methane monooxygenase	NA	NA
JADFCI010000020.1	GCA_015223325.1	Group 5	RS_GCF_015223325.1	d__Bacteria	p__Actinomycetota	c__Actinomycetia	o__Mycobacteriales	f__Mycobacteriaceae	g__Mycobacterium	s__Mycobacterium smegmatis	Scaffold	ASM1522332v1	PRJNA224116	SAMN16559233	Mycolicibacterium smegmatis	mc2-8	28544	30172	-	MBE9651095.1	methane monooxygenase	NA	NA
JADIJU010000020.1	GCA_015321375.1	Group 5	RS_GCF_015321375.1	d__Bacteria	p__Actinomycetota	c__Actinomycetia	o__Mycobacteriales	f__Mycobacteriaceae	g__Mycobacterium	s__Mycobacterium smegmatis	Scaffold	ASM1532137v1	PRJNA224116	SAMN16559235	Mycolicibacterium smegmatis	mc2-16	110428	112056	+	MBF4148570.1	methane monooxygenase	NA	NA
JADIJV010000020.1	GCA_015321325.1	Group 5	RS_GCF_015321325.1	d__Bacteria	p__Actinomycetota	c__Actinomycetia	o__Mycobacteriales	f__Mycobacteriaceae	g__Mycobacterium	s__Mycobacterium smegmatis	Scaffold	ASM1532132v1	PRJNA224116	SAMN16559236	Mycolicibacterium smegmatis	mc2-18	110428	112056	+	MBF4142027.1	methane monooxygenase	NA	NA
JADKYP010000007.1	GCA_015354405.1	Group 5	RS_GCF_015354405.1	d__Bacteria	p__Actinomycetota	c__Actinomycetia	o__Mycobacteriales	f__Mycobacteriaceae	g__Nocardia	s__Nocardia sp015354405	Contig	ASM1535440v1	PRJNA224116	SAMN16604275	Nocardia sp. BSTN01	BSTN01	200298	201932	-	MBF4997404.1	methane monooxygenase	NA	NA
JADLPB010000011.1	GCA_015478545.1	Group 5	RS_GCF_015478545.1	d__Bacteria	p__Actinomycetota	c__Actinomycetia	o__Mycobacteriales	f__Mycobacteriaceae	g__Nocardia	s__Nocardia farcinica	Contig	ASM1547854v1	PRJNA224116	SAMN16551382	Nocardia farcinica	BJ06-0054	30477	32108	+	MBF6586048.1	methane monooxygenase	NA	NA
JADLPC010000050.1	GCA_015478555.1	Group 5	RS_GCF_015478555.1	d__Bacteria	p__Actinomycetota	c__Actinomycetia	o__Mycobacteriales	f__Mycobacteriaceae	g__Nocardia	s__Nocardia farcinica	Contig	ASM1547855v1	PRJNA224116	SAMN16551383	Nocardia farcinica	BJ06-0055	30651	32282	+	MBF6576416.1	methane monooxygenase	NA	NA
JADLPD010000004.1	GCA_015478485.1	Group 5	RS_GCF_015478485.1	d__Bacteria	p__Actinomycetota	c__Actinomycetia	o__Mycobacteriales	f__Mycobacteriaceae	g__Nocardia	s__Nocardia farcinica	Contig	ASM1547848v1	PRJNA224116	SAMN16551384	Nocardia farcinica	BJ06-0057	432565	434196	-	MBF6563562.1	methane monooxygenase	NA	NA
JADLPE010000003.1	GCA_015478525.1	Group 5	RS_GCF_015478525.1	d__Bacteria	p__Actinomycetota	c__Actinomycetia	o__Mycobacteriales	f__Mycobacteriaceae	g__Nocardia	s__Nocardia farcinica	Contig	ASM1547852v1	PRJNA224116	SAMN16551385	Nocardia farcinica	BJ06-0060	30477	32108	+	MBF6578638.1	methane monooxygenase	NA	NA
JADLPH010000008.1	GCA_015478475.1	Group 5	RS_GCF_015478475.1	d__Bacteria	p__Actinomycetota	c__Actinomycetia	o__Mycobacteriales	f__Mycobacteriaceae	g__Nocardia	s__Nocardia farcinica	Contig	ASM1547847v1	PRJNA224116	SAMN16551388	Nocardia farcinica	BJ06-0065	233733	235364	-	MBF6538117.1	methane monooxygenase	NA	NA
JADLPJ010000010.1	GCA_015478355.1	Group 5	RS_GCF_015478355.1	d__Bacteria	p__Actinomycetota	c__Actinomycetia	o__Mycobacteriales	f__Mycobacteriaceae	g__Nocardia	s__Nocardia farcinica	Contig	ASM1547835v1	PRJNA224116	SAMN16551390	Nocardia farcinica	BJ06-0096	30477	32108	+	MBF6527219.1	methane monooxygenase	NA	NA
JADLPO010000012.1	GCA_015478265.1	Group 5	RS_GCF_015478265.1	d__Bacteria	p__Actinomycetota	c__Actinomycetia	o__Mycobacteriales	f__Mycobacteriaceae	g__Nocardia	s__Nocardia farcinica	Contig	ASM1547826v1	PRJNA224116	SAMN16551396	Nocardia farcinica	BJ06-0108	30477	32108	+	MBF6491448.1	methane monooxygenase	NA	NA
JADLQG010000001.1	GCA_015477955.1	Group 5	RS_GCF_015477955.1	d__Bacteria	p__Actinomycetota	c__Actinomycetia	o__Mycobacteriales	f__Mycobacteriaceae	g__Nocardia	s__Nocardia farcinica	Contig	ASM1547795v1	PRJNA224116	SAMN16551415	Nocardia farcinica	BJ06-0135	1275592	1277223	-	MBF6389545.1	methane monooxygenase	NA	NA
JADLQH010000008.1	GCA_015477925.1	Group 5	RS_GCF_015477925.1	d__Bacteria	p__Actinomycetota	c__Actinomycetia	o__Mycobacteriales	f__Mycobacteriaceae	g__Nocardia	s__Nocardia farcinica	Contig	ASM1547792v1	PRJNA224116	SAMN16551416	Nocardia farcinica	BJ06-0136	317284	318915	-	MBF6387573.1	methane monooxygenase	NA	NA
JADLQK010000001.1	GCA_015477875.1	Group 5	RS_GCF_015477875.1	d__Bacteria	p__Actinomycetota	c__Actinomycetia	o__Mycobacteriales	f__Mycobacteriaceae	g__Nocardia	s__Nocardia farcinica	Contig	ASM1547787v1	PRJNA224116	SAMN16551419	Nocardia farcinica	BJ06-0139	1306446	1308077	-	MBF6359742.1	methane monooxygenase	NA	NA
JADLQU010000001.1	GCA_015477655.1	Group 5	RS_GCF_015477655.1	d__Bacteria	p__Actinomycetota	c__Actinomycetia	o__Mycobacteriales	f__Mycobacteriaceae	g__Nocardia	s__Nocardia farcinica	Contig	ASM1547765v1	PRJNA224116	SAMN16551429	Nocardia farcinica	BJ06-0153	30477	32108	+	MBF6278838.1	methane monooxygenase	NA	NA
JADLQY010000002.1	GCA_015477585.1	Group 5	RS_GCF_015477585.1	d__Bacteria	p__Actinomycetota	c__Actinomycetia	o__Mycobacteriales	f__Mycobacteriaceae	g__Nocardia	s__Nocardia farcinica	Contig	ASM1547758v1	PRJNA224116	SAMN16551433	Nocardia farcinica	N-1	655835	657466	-	MBF6267865.1	methane monooxygenase	NA	NA
JADLQZ010000001.1	GCA_015477555.1	Group 5	RS_GCF_015477555.1	d__Bacteria	p__Actinomycetota	c__Actinomycetia	o__Mycobacteriales	f__Mycobacteriaceae	g__Nocardia	s__Nocardia farcinica	Contig	ASM1547755v1	PRJNA224116	SAMN16551435	Nocardia farcinica	N-3	1275561	1277192	-	MBF6304504.1	methane monooxygenase	NA	NA
JADLRA010000001.1	GCA_015477535.1	Group 5	RS_GCF_015477535.1	d__Bacteria	p__Actinomycetota	c__Actinomycetia	o__Mycobacteriales	f__Mycobacteriaceae	g__Nocardia	s__Nocardia farcinica	Contig	ASM1547753v1	PRJNA224116	SAMN16551436	Nocardia farcinica	N-4	1275591	1277222	-	MBF6261493.1	methane monooxygenase	NA	NA
JADLRB010000019.1	GCA_015477525.1	Group 5	RS_GCF_015477525.1	d__Bacteria	p__Actinomycetota	c__Actinomycetia	o__Mycobacteriales	f__Mycobacteriaceae	g__Nocardia	s__Nocardia farcinica	Contig	ASM1547752v1	PRJNA224116	SAMN16551439	Nocardia farcinica	N-7	12315	13946	-	MBF6254519.1	methane monooxygenase	NA	NA
JADLRP010000029.1	GCA_015477235.1	Group 5	RS_GCF_015477235.1	d__Bacteria	p__Actinomycetota	c__Actinomycetia	o__Mycobacteriales	f__Mycobacteriaceae	g__Nocardia	s__Nocardia farcinica	Contig	ASM1547723v1	PRJNA224116	SAMN16551457	Nocardia farcinica	N-25	9121	10752	-	MBF6143256.1	methane monooxygenase	NA	NA
JAFBBL010000001.1	GCA_016907155.1	Group 5	RS_GCF_016907155.1	d__Bacteria	p__Actinomycetota	c__Actinomycetia	o__Mycobacteriales	f__Mycobacteriaceae	g__Rhodococcus	s__Rhodococcus coprophilus	Contig	ASM1690715v1	PRJNA224116	SAMN17620119	Rhodococcus coprophilus	WS1822	1835309	1836937	+	MBM7459007.1	propane monooxygenase large subunit	NA	NA
JAFBGB010000003.1	GCA_016909615.1	Group 5	RS_GCF_016909615.1	d__Bacteria	p__Actinomycetota	c__Actinomycetia	o__Mycobacteriales	f__Mycobacteriaceae	g__Gordonia	s__Gordonia hydrophobica	Contig	ASM1690961v1	PRJNA224116	SAMN17619985	Gordonia hydrophobica	WS3307	112170	113819	+	MBM7366269.1	propane monooxygenase large subunit	NA	NA
JAFFGS010000003.1	GCA_016905965.1	Group 5	RS_GCF_016905965.1	d__Bacteria	p__Actinomycetota	c__Actinomycetia	o__Mycobacteriales	f__Mycobacteriaceae	g__Rhodococcus	s__Rhodococcus fascians	Scaffold	ASM1690596v1	PRJNA224116	SAMN17884712	Rhodococcus fascians	BP-96	305986	307617	+	MBM7242890.1	methane monooxygenase	NA	NA
JAFFGU010000011.1	GCA_016905985.1	Group 5	RS_GCF_016905985.1	d__Bacteria	p__Actinomycetota	c__Actinomycetia	o__Mycobacteriales	f__Mycobacteriaceae	g__Gordonia	s__Gordonia rubripertincta	Scaffold	ASM1690598v1	PRJNA224116	SAMN17884713	Gordonia rubripertincta	BP-295	69363	71000	+	MBM7279772.1	aromatic/alkene/methane monooxygenase hydroxylase/oxygenase subunit alpha	NA	NA
JAGGMW010000001.1	GCA_017875695.1	Group 5	RS_GCF_017875695.1	d__Bacteria	p__Actinomycetota	c__Actinomycetia	o__Mycobacteriales	f__Mycobacteriaceae	g__Rhodococcus	s__Rhodococcus opacus	Contig	ASM1787569v1	PRJNA224116	SAMN17675020	Rhodococcus opacus	WS3313	5210504	5212138	+	MBP2207127.1	propane monooxygenase large subunit	NA	NA
JAGGMX010000001.1	GCA_017875715.1	Group 5	RS_GCF_017875715.1	d__Bacteria	p__Actinomycetota	c__Actinomycetia	o__Mycobacteriales	f__Mycobacteriaceae	g__Rhodococcus	s__Rhodococcus ruber	Contig	ASM1787571v1	PRJNA224116	SAMN17675906	Rhodococcus ruber	WS3521	4856748	4858376	-	MBP2214101.1	propane monooxygenase large subunit	NA	NA
JAGRQM010000002.1	GCA_018132775.1	Group 5	RS_GCF_018132775.1	d__Bacteria	p__Actinomycetota	c__Actinomycetia	o__Mycobacteriales	f__Mycobacteriaceae	g__Gordonia	s__Gordonia hongkongensis	Scaffold	ASM1813277v1	PRJNA224116	SAMN18738553	Gordonia sp. SCSIO 19800	SCSIO 19800	362517	364154	-	MBR7191300.1	aromatic/alkene/methane monooxygenase hydroxylase/oxygenase subunit alpha	NA	NA
JAHBOJ010000009.1	GCA_018524265.1	Group 5	GB_GCA_018524265.1	d__Bacteria	p__Actinomycetota	c__Actinomycetia	o__Mycobacteriales	f__Mycobacteriaceae	g__Mycobacterium	s__Mycobacterium goodii	Contig	ASM1852426v1	PRJNA727929	SAMN19031646	Mycobacterium goodii	20IE209	102770	104398	+	MBU8815567.1	methane monooxygenase	NA	NA
JAHBOK010000013.1	GCA_018524295.1	Group 5	GB_GCA_018524295.1	d__Bacteria	p__Actinomycetota	c__Actinomycetia	o__Mycobacteriales	f__Mycobacteriaceae	g__Mycobacterium	s__Mycobacterium goodii	Contig	ASM1852429v1	PRJNA727929	SAMN19031645	Mycobacterium goodii	19IE239	21672	23300	+	MBU8830573.1	methane monooxygenase	NA	NA
JAHBOL010000028.1	GCA_018524285.1	Group 5	GB_GCA_018524285.1	d__Bacteria	p__Actinomycetota	c__Actinomycetia	o__Mycobacteriales	f__Mycobacteriaceae	g__Mycobacterium	s__Mycobacterium goodii	Contig	ASM1852428v1	PRJNA727929	SAMN19031644	Mycobacterium goodii	16IE56	90346	91974	-	MBU8839825.1	methane monooxygenase	NA	NA
JAHBOM010000006.1	GCA_018524325.1	Group 5	GB_GCA_018524325.1	d__Bacteria	p__Actinomycetota	c__Actinomycetia	o__Mycobacteriales	f__Mycobacteriaceae	g__Mycobacterium	s__Mycobacterium goodii	Contig	ASM1852432v1	PRJNA727929	SAMN19031643	Mycobacterium goodii	14IE55	90349	91977	-	MBU8823027.1	methane monooxygenase	NA	NA
JAHBON010000026.1	GCA_018524375.1	Group 5	GB_GCA_018524375.1	d__Bacteria	p__Actinomycetota	c__Actinomycetia	o__Mycobacteriales	f__Mycobacteriaceae	g__Mycobacterium	s__Mycobacterium goodii	Scaffold	ASM1852437v1	PRJNA727929	SAMN19031642	Mycobacterium goodii	11IE50	22986	24614	-	MBU8812800.1	methane monooxygenase	NA	NA
JAHTLA010000026.1	GCA_019192725.1	Group 5	RS_GCF_019192725.1	d__Bacteria	p__Actinomycetota	c__Actinomycetia	o__Mycobacteriales	f__Mycobacteriaceae	g__Rhodococcus	s__Rhodococcus pseudokoreensis	Contig	ASM1919272v1	PRJNA224116	SAMN19998403	Rhodococcus opacus	SKB06	129289	130923	-	MBV6760530.1	methane monooxygenase	NA	NA
JAHUTG010000003.1	GCA_020889545.1	Group 5	RS_GCF_020889545.1	d__Bacteria	p__Actinomycetota	c__Actinomycetia	o__Mycobacteriales	f__Mycobacteriaceae	g__Rhodococcus	s__Rhodococcus sp001942265	Scaffold	ASM2088954v1	PRJNA224116	SAMN20060120	Rhodococcus sp. I2R	I2R	166166	167797	+	MCC8926957.1	methane monooxygenase	NA	NA
JAHXBW010000004.1	GCA_019375995.1	Group 5	RS_GCF_019375995.1	d__Bacteria	p__Actinomycetota	c__Actinomycetia	o__Mycobacteriales	f__Mycobacteriaceae	g__Rhodococcus	s__Rhodococcus fascians	Contig	ASM1937599v1	PRJNA224116	SAMN20337528	Rhodococcus fascians	S11	219701	221332	+	MBW4779478.1	methane monooxygenase	NA	NA
JAIFZS010000064.1	GCA_019710635.1	Group 5	RS_GCF_019710635.1	d__Bacteria	p__Actinomycetota	c__Actinomycetia	o__Mycobacteriales	f__Mycobacteriaceae	g__Mycobacterium	s__Mycobacterium sp019710635	Contig	ASM1971063v1	PRJNA224116	SAMN17081024	Mycobacterium sp. Y57	Y57	11517	13148	-	MBX7434901.1	aromatic/alkene/methane monooxygenase hydroxylase/oxygenase subunit alpha	NA	NA
JAINZV010000003.1	GCA_021852985.1	Group 5	RS_GCF_021852985.1	d__Bacteria	p__Actinomycetota	c__Actinomycetia	o__Mycobacteriales	f__Mycobacteriaceae	g__Rhodococcus	s__Rhodococcus ruber	Contig	ASM2185298v1	PRJNA224116	SAMN21161766	Rhodococcus ruber	219	552887	554515	+	MCF8784829.1	methane monooxygenase	NA	NA
JAINZV010000011.1	GCA_021852985.1	Group 5	RS_GCF_021852985.1	d__Bacteria	p__Actinomycetota	c__Actinomycetia	o__Mycobacteriales	f__Mycobacteriaceae	g__Rhodococcus	s__Rhodococcus ruber	Contig	ASM2185298v1	PRJNA224116	SAMN21161766	Rhodococcus ruber	219	3580	5217	+	MCF8786815.1	methane monooxygenase	NA	NA
JAINZY010000014.1	GCA_019890715.1	Group 5	RS_GCF_019890715.1	d__Bacteria	p__Actinomycetota	c__Actinomycetia	o__Mycobacteriales	f__Mycobacteriaceae	g__Nocardia	s__Nocardia jiangxiensis	Contig	ASM1989071v1	PRJNA224116	SAMN21030498	Nocardia coffeae	CA2R105	255070	256701	+	MBY8862191.1	aromatic/alkene/methane monooxygenase hydroxylase/oxygenase subunit alpha	NA	NA
JAJFOE010000001.1	GCA_020731565.1	Group 5	RS_GCF_020731565.1	d__Bacteria	p__Actinomycetota	c__Actinomycetia	o__Mycobacteriales	f__Mycobacteriaceae	g__Nocardia	s__Nocardia africana	Contig	ASM2073156v1	PRJNA224116	SAMN22365126	Nocardia africana	FDAARGOS_1597	1873698	1875332	+	MCC3313044.1	methane monooxygenase	NA	NA
JAJFOG010000001.1	GCA_020731585.1	Group 5	RS_GCF_020731585.1	d__Bacteria	p__Actinomycetota	c__Actinomycetia	o__Mycobacteriales	f__Mycobacteriaceae	g__Mycobacterium	s__Mycobacterium smegmatis	Contig	ASM2073158v1	PRJNA224116	SAMN22365124	Mycolicibacterium smegmatis	FDAARGOS_1595	3722110	3723738	+	MCC3337134.1	methane monooxygenase	NA	NA
JAJFOH010000002.1	GCA_020731255.1	Group 5	RS_GCF_020731255.1	d__Bacteria	p__Actinomycetota	c__Actinomycetia	o__Mycobacteriales	f__Mycobacteriaceae	g__Gordonia	s__Gordonia bronchialis	Scaffold	ASM2073125v1	PRJNA224116	SAMN22365123	Gordonia bronchialis	FDAARGOS_1594	623059	624696	+	MCC3325525.1	aromatic/alkene/methane monooxygenase hydroxylase/oxygenase subunit alpha	NA	NA
JAJNCM010000001.1	GCA_021025995.1	Group 5	RS_GCF_021025995.1	d__Bacteria	p__Actinomycetota	c__Actinomycetia	o__Mycobacteriales	f__Mycobacteriaceae	g__Rhodococcus	s__Rhodococcus ruber	Scaffold	ASM2102599v1	PRJNA224116	SAMN23420027	Rhodococcus ruber	IEGM 346	374737	376365	-	MCD2125226.1	methane monooxygenase	NA	NA
JAJNCO010000012.1	GCA_021026175.1	Group 5	RS_GCF_021026175.1	d__Bacteria	p__Actinomycetota	c__Actinomycetia	o__Mycobacteriales	f__Mycobacteriaceae	g__Rhodococcus	s__Rhodococcus sp001017865	Scaffold	ASM2102617v1	PRJNA224116	SAMN23420025	Rhodococcus rhodochrous	IEGM 757	60896	62524	-	MCD2113473.1	methane monooxygenase	NA	NA
JAKGCU010000020.1	GCA_021556435.1	Group 5	RS_GCF_021556435.1	d__Bacteria	p__Actinomycetota	c__Actinomycetia	o__Mycobacteriales	f__Mycobacteriaceae	g__Gordonia	s__Gordonia sp002700145	Contig	ASM2155643v1	PRJNA224116	SAMN25040721	Gordonia sp. GW1C4-4	GW1C4-4	16097	17734	+	MCF3940316.1	aromatic/alkene/methane monooxygenase hydroxylase/oxygenase subunit alpha	NA	NA
JAKKOQ010000007.1	GCA_021738965.1	Group 5	RS_GCF_021738965.1	d__Bacteria	p__Actinomycetota	c__Actinomycetia	o__Mycobacteriales	f__Mycobacteriaceae	g__Gordonia	s__Gordonia sp021738965	Contig	ASM2173896v1	PRJNA224116	SAMN25087068	Gordonia sp. HY002	HY002	24202	25851	-	MCF8570360.1	aromatic/alkene/methane monooxygenase hydroxylase/oxygenase subunit alpha	NA	NA
JAKKOR010000014.1	GCA_021738805.1	Group 5	RS_GCF_021738805.1	d__Bacteria	p__Actinomycetota	c__Actinomycetia	o__Mycobacteriales	f__Mycobacteriaceae	g__Gordonia	s__Gordonia sp021739025	Contig	ASM2173880v1	PRJNA224116	SAMN25118129	Gordonia sp. HY366	HY366	130766	132415	-	MCF8590551.1	aromatic/alkene/methane monooxygenase hydroxylase/oxygenase subunit alpha	NA	NA
JAKRFE010000029.1	GCA_022348225.1	Group 5	RS_GCF_022348225.1	d__Bacteria	p__Actinomycetota	c__Actinomycetia	o__Mycobacteriales	f__Mycobacteriaceae	g__Gordonia	s__Gordonia terrae	Contig	ASM2234822v1	PRJNA224116	SAMN25860338	Gordonia sp. McavH-238-E	McavH-238-E	5829	7466	-	MCG7635584.1	aromatic/alkene/methane monooxygenase hydroxylase/oxygenase subunit alpha	NA	NA
JAKWBF010000006.1	GCA_022513585.1	Group 5	RS_GCF_022513585.1	d__Bacteria	p__Actinomycetota	c__Actinomycetia	o__Mycobacteriales	f__Mycobacteriaceae	g__Gordonia	s__Gordonia sp022513585	Contig	ASM2251358v1	PRJNA224116	SAMN26237318	Gordonia sp. ABSL49_1	ABSL49_1	177659	179296	-	MCH5642354.1	aromatic/alkene/methane monooxygenase hydroxylase/oxygenase subunit alpha	NA	NA
JALHLC010000029.1	GCA_023913245.1	Group 5	RS_GCF_023913245.1	d__Bacteria	p__Actinomycetota	c__Actinomycetia	o__Mycobacteriales	f__Mycobacteriaceae	g__Mycobacterium	s__Mycobacterium smegmatis	Contig	ASM2391324v1	PRJNA224116	SAMN27155646	Mycolicibacterium smegmatis	10016	28874	30502	-	MCO4195590.1	methane monooxygenase	NA	NA
JALPSB010000001.1	GCA_023218095.1	Group 5	RS_GCF_023218095.1	d__Bacteria	p__Actinomycetota	c__Actinomycetia	o__Mycobacteriales	f__Mycobacteriaceae	g__Mycobacterium	s__Mycobacterium colombiense	Contig	ASM2321809v1	PRJNA224116	SAMN27759972	Mycobacterium colombiense	230	272494	274119	-	MCK8642374.1	aromatic/alkene/methane monooxygenase hydroxylase/oxygenase subunit alpha	NA	NA
JAMBDT010000046.1	GCA_025143765.1	Group 5	GB_GCA_025143765.1	d__Bacteria	p__Actinomycetota	c__Actinomycetia	o__Mycobacteriales	f__Mycobacteriaceae	g__Gordonia	s__Gordonia hongkongensis	Contig	ASM2514376v1	PRJNA803478	SAMN25653560	Gordonia sp. p3-SID1431	p3-SID1431	35616	37253	+	MCT1354331.1	aromatic/alkene/methane monooxygenase hydroxylase/oxygenase subunit alpha	NA	NA
JAMQRW010000011.1	GCA_023716975.1	Group 5	RS_GCF_023716975.1	d__Bacteria	p__Actinomycetota	c__Actinomycetia	o__Mycobacteriales	f__Mycobacteriaceae	g__Gordonia	s__Gordonia sputi	Contig	ASM2371697v1	PRJNA224116	SAMN28871632	Gordonia sputi	11960	123109	124746	-	MCM3896088.1	aromatic/alkene/methane monooxygenase hydroxylase/oxygenase subunit alpha	NA	NA
JAMZOD010000060.1	GCA_024179085.1	Group 5	RS_GCF_024179085.1	d__Bacteria	p__Actinomycetota	c__Actinomycetia	o__Mycobacteriales	f__Mycobacteriaceae	g__Mycobacterium	s__Mycobacterium smegmatis	Contig	ASM2417908v1	PRJNA224116	SAMN28113943	Mycolicibacterium smegmatis	VKM Ac-1171	4686	6314	+	MCP2624458.1	methane monooxygenase	NA	NA
JANFQF010000007.1	GCA_024438035.1	Group 5	RS_GCF_024438035.1	d__Bacteria	p__Actinomycetota	c__Actinomycetia	o__Mycobacteriales	f__Mycobacteriaceae	g__Rhodococcus	s__Rhodococcus sp024438035	Contig	ASM2443803v1	PRJNA224116	SAMN29814303	Rhodococcus sp. FXJ9.536	FXJ9.536	182143	183777	+	MCQ4119630.1	methane monooxygenase	NA	NA
JANRHB010000003.1	GCA_024733855.1	Group 5	RS_GCF_024733855.1	d__Bacteria	p__Actinomycetota	c__Actinomycetia	o__Mycobacteriales	f__Mycobacteriaceae	g__Gordonia	s__Gordonia amicalis	Scaffold	ASM2473385v1	PRJNA224116	SAMN30333741	Gordonia sp. GONU	GONU	293392	295029	-	MCR8896284.1	aromatic/alkene/methane monooxygenase hydroxylase/oxygenase subunit alpha	NA	NA
JH377109.1	GCA_000234335.1	Group 5	RS_GCF_000234335.1	d__Bacteria	p__Actinomycetota	c__Actinomycetia	o__Mycobacteriales	f__Mycobacteriaceae	g__Rhodococcus	s__Rhodococcus opacus	Scaffold	ASM23433v1	PRJNA224116	SAMN02596738	Rhodococcus opacus PD630	PD630	193422	195056	+	EHI45069.1	propane monooxygenase hydroxylase large subunit	NA	NA
JMHS01000082.1	GCA_001905305.1	Group 5	GB_GCA_001905305.1	d__Bacteria	p__Actinomycetota	c__Actinomycetia	o__Mycobacteriales	f__Mycobacteriaceae	g__Mycobacterium	s__Mycobacterium goodii	Contig	ASM190530v1	PRJNA244917	SAMN02729875	Mycobacterium sp. SWH-M5	SWH-M5	101078	102706	-	OKH68988.1	methane monooxygenase	NA	NA
JXXO01000201.1	GCA_003844175.1	Group 5	RS_GCF_003844175.1	d__Bacteria	p__Actinomycetota	c__Actinomycetia	o__Mycobacteriales	f__Mycobacteriaceae	g__Rhodococcus	s__Rhodococcus ruber	Contig	ASM384417v1	PRJNA224116	SAMN03317439	Rhodococcus ruber	OA1	46	1674	-	RQM31812.1	methane monooxygenase	NA	NA
LDTZ01000016.1	GCA_001186365.1	Group 5	RS_GCF_001186365.1	d__Bacteria	p__Actinomycetota	c__Actinomycetia	o__Mycobacteriales	f__Mycobacteriaceae	g__Gordonia	s__Gordonia jacobaea	Contig	ASM118636v1	PRJNA224116	SAMN03653484	Gordonia jacobaea	mv1	444907	446544	-	KNA91632.1	methane monooxygenase	NA	NA
LFDS01000005.1	GCA_001037935.1	Group 5	RS_GCF_001037935.1	d__Bacteria	p__Actinomycetota	c__Actinomycetia	o__Mycobacteriales	f__Mycobacteriaceae	g__Rhodococcus	s__Rhodococcus fascians	Contig	RhoFas1.0	PRJNA224116	SAMN03770810	Rhodococcus fascians	F7	504323	505954	-	KMJ49108.1	methane monooxygenase	NA	NA
LMEZ01000001.1	GCA_001426545.1	Group 5	RS_GCF_001426545.1	d__Bacteria	p__Actinomycetota	c__Actinomycetia	o__Mycobacteriales	f__Mycobacteriaceae	g__Mycobacterium	s__Mycobacterium sp001426545	Scaffold	Root135	PRJNA224116	SAMN04155726	Mycobacterium sp. Root135	Root135	1411971	1413596	-	KQY10055.1	methane monooxygenase	NA	NA
LMRO01000010.1	GCA_001426165.1	Group 5	RS_GCF_001426165.1	d__Bacteria	p__Actinomycetota	c__Actinomycetia	o__Mycobacteriales	f__Mycobacteriaceae	g__Rhodococcus	s__Rhodococcus fascians	Contig	Leaf233	PRJNA224116	SAMN04151692	Rhodococcus sp. Leaf233	Leaf233	78704	80335	-	KQU31493.1	methane monooxygenase	NA	NA
LN831039.1	GCA_001457595.1	Group 5	RS_GCF_001457595.1	d__Bacteria	p__Actinomycetota	c__Actinomycetia	o__Mycobacteriales	f__Mycobacteriaceae	g__Mycobacterium	s__Mycobacterium smegmatis	Complete Genome	NCTC8159	PRJNA224116	SAMEA2517361	Mycolicibacterium smegmatis	NCTC8159	2127726	2129354	+	CKH41570.1	Methane/Phenol/Toluene Hydroxylase	NA	Chromosome
LN868938.1	GCA_001182745.2	Group 5	RS_GCF_001182745.1	d__Bacteria	p__Actinomycetota	c__Actinomycetia	o__Mycobacteriales	f__Mycobacteriaceae	g__Nocardia	s__Nocardia farcinica	Complete Genome	NCTC11134	PRJNA224116	SAMEA2498477	Nocardia farcinica	NCTC11134	2054394	2056025	-	CRY76859.1	Methane monooxygenase component A alpha chain	NA	Chromosome
LQPT01000061.1	GCA_002102355.1	Group 5	RS_GCF_002102355.1	d__Bacteria	p__Actinomycetota	c__Actinomycetia	o__Mycobacteriales	f__Mycobacteriaceae	g__Mycobacterium	s__Mycobacterium sherrisii	Contig	ASM210235v1	PRJNA224116	SAMN04216950	Mycobacterium sherrisii	ATCC BAA-832	3308	4939	+	ORW80100.1	methane monooxygenase	NA	NA
LS483468.1	GCA_900478115.1	Group 5	RS_GCF_900478115.1	d__Bacteria	p__Actinomycetota	c__Actinomycetia	o__Mycobacteriales	f__Mycobacteriaceae	g__Rhodococcus	s__Rhodococcus coprophilus	Complete Genome	50618_D02	PRJNA224116	SAMEA4412684	Rhodococcus coprophilus	NCTC10994	3027806	3029434	+	SQI34531.1	propane monooxygenase hydroxylase large subunit	NA	Chromosome
LSBM01000333.1	GCA_001555475.1	Group 5	GB_GCA_001555475.1	d__Bacteria	p__Actinomycetota	c__Actinomycetia	o__Mycobacteriales	f__Mycobacteriaceae	g__Rhodococcus	s__Rhodococcus opacus	Scaffold	ASM155547v1	PRJNA272922	SAMN04448250	Rhodococcus sp. SC4	SC4	9710	11344	+	KXF48912.1	methane monooxygenase	NA	NA
LT906469.1	GCA_900187145.1	Group 5	RS_GCF_900187145.1	d__Bacteria	p__Actinomycetota	c__Actinomycetia	o__Mycobacteriales	f__Mycobacteriaceae	g__Mycobacterium	s__Mycobacterium terrae	Complete Genome	50818_H01	PRJNA224116	SAMEA4434518	Mycolicibacter terrae	NCTC10856	2444604	2446280	+	SNV75875.1	Methane/Phenol/Toluene Hydroxylase	NA	Chromosome
LTCZ01000243.1	GCA_001583455.1	Group 5	RS_GCF_001583455.1	d__Bacteria	p__Actinomycetota	c__Actinomycetia	o__Mycobacteriales	f__Mycobacteriaceae	g__Rhodococcus	s__Rhodococcus opacus	Scaffold	ASM158345v1	PRJNA224116	SAMN04516629	Rhodococcus sp. LB1	LB1	14122	15756	-	KXX58135.1	methane monooxygenase	NA	NA
LVCV01000290.1	GCA_001647195.1	Group 5	RS_GCF_001647195.1	d__Bacteria	p__Actinomycetota	c__Actinomycetia	o__Mycobacteriales	f__Mycobacteriaceae	g__Rhodococcus	s__Rhodococcus sp001647195	Contig	ASM164719v1	PRJNA224116	SAMN04514660	Rhodococcus sp. EPR-157	EPR-157	6101	7732	+	KZF06800.1	methane monooxygenase	NA	NA
LZMO01000115.1	GCA_001665715.1	Group 5	RS_GCF_001665715.1	d__Bacteria	p__Actinomycetota	c__Actinomycetia	o__Mycobacteriales	f__Mycobacteriaceae	g__Gordonia	s__Gordonia sputi	Contig	ASM166571v1	PRJNA224116	SAMN04696137	Gordonia sp. 852002-10350_SCH5691597	852002-10350_SCH5691597	37698	39335	-	OBA68314.1	methane monooxygenase	NA	NA
LZTB01000058.1	GCA_001665685.1	Group 5	GB_GCA_001665685.1	d__Bacteria	p__Actinomycetota	c__Actinomycetia	o__Mycobacteriales	f__Mycobacteriaceae	g__Mycobacterium	s__Mycobacterium sp001665685	Contig	ASM166568v1	PRJNA305922	SAMN04696145	Mycobacterium sp. 852013-50091_SCH5140682	852013-50091_SCH5140682	14705	16333	-	OBC08894.1	methane monooxygenase	NA	NA
LZTD01000153.1	GCA_001665745.1	Group 5	RS_GCF_001665745.1	d__Bacteria	p__Actinomycetota	c__Actinomycetia	o__Mycobacteriales	f__Mycobacteriaceae	g__Gordonia	s__Gordonia jacobaea	Contig	ASM166574v1	PRJNA224116	SAMN04696147	Gordonia sp. 852002-50816_SCH5313054-a	852002-50816_SCH5313054-a	57897	59534	+	OBC03962.1	methane monooxygenase	NA	NA
LZTE01000064.1	GCA_001665925.1	Group 5	RS_GCF_001665925.1	d__Bacteria	p__Actinomycetota	c__Actinomycetia	o__Mycobacteriales	f__Mycobacteriaceae	g__Gordonia	s__Gordonia jacobaea	Contig	ASM166592v1	PRJNA224116	SAMN04696149	Gordonia sp. 852002-50816_SCH5313054-c	852002-50816_SCH5313054-c	58304	59941	+	OBC14399.1	methane monooxygenase	NA	NA
MJEI01000104.1	GCA_002095395.1	Group 5	RS_GCF_002095395.1	d__Bacteria	p__Actinomycetota	c__Actinomycetia	o__Mycobacteriales	f__Mycobacteriaceae	g__Williamsia	s__Williamsia sp002095395	Scaffold	ASM209539v1	PRJNA224116	SAMN05567311	Williamsia sp. 1135	1135	223903	225564	-	ORM26965.1	methane monooxygenase	NA	NA
MJEJ02000030.1	GCA_002095435.2	Group 5	RS_GCF_002095435.2	d__Bacteria	p__Actinomycetota	c__Actinomycetia	o__Mycobacteriales	f__Mycobacteriaceae	g__Williamsia	s__Williamsia sp002095435	Scaffold	ASM209543v2	PRJNA224116	SAMN05786344	Williamsia sp. 1138	1138	76373	78034	+	OZG30219.1	methane monooxygenase	NA	NA
MKKG01000066.1	GCA_001942325.1	Group 5	RS_GCF_001942325.1	d__Bacteria	p__Actinomycetota	c__Actinomycetia	o__Mycobacteriales	f__Mycobacteriaceae	g__Gordonia	s__Gordonia alkanivorans	Scaffold	ASM194232v1	PRJNA224116	SAMN05830215	Gordonia sp. CNJ-863	CNJ-863	70732	72369	+	OLT42231.1	methane monooxygenase	NA	NA
MLYX02000001.1	GCA_001890475.2	Group 5	RS_GCF_001890475.2	d__Bacteria	p__Actinomycetota	c__Actinomycetia	o__Mycobacteriales	f__Mycobacteriaceae	g__Rhodococcus	s__Rhodococcus aetherivorans	Contig	ASM189047v2	PRJNA224116	SAMN05905582	Rhodococcus sp. M8	M8	1592159	1593790	-	OLL19810.1	methane monooxygenase	NA	NA
MRBQ01000053.1	GCA_001900745.1	Group 5	RS_GCF_001900745.1	d__Bacteria	p__Actinomycetota	c__Actinomycetia	o__Mycobacteriales	f__Mycobacteriaceae	g__Rhodococcus	s__Rhodococcus qingshengii	Contig	ASM190074v1	PRJNA224116	SAMN06109291	Rhodococcus erythropolis	IEGM 267	16077	17708	+	OKA09155.1	methane monooxygenase	NA	NA
MVOC01000084.1	GCA_002043095.1	Group 5	RS_GCF_002043095.1	d__Bacteria	p__Actinomycetota	c__Actinomycetia	o__Mycobacteriales	f__Mycobacteriaceae	g__Mycobacterium	s__Mycobacterium sp002043095	Scaffold	ASM204309v1	PRJNA224116	SAMN06349362	Mycobacterium sp. AT1	AT1	31093	32718	+	OPX05509.1	methane monooxygenase	NA	NA
MVPX01000341.1	GCA_002043085.1	Group 5	RS_GCF_002043085.1	d__Bacteria	p__Actinomycetota	c__Actinomycetia	o__Mycobacteriales	f__Mycobacteriaceae	g__Gordonia	s__Gordonia polyisoprenivorans	Contig	ASM204308v1	PRJNA224116	SAMN06349348	Gordonia sp. i37	i37	43106	44743	+	OPX14160.1	methane monooxygenase	NA	NA
MZZM01000022.1	GCA_002093075.1	Group 5	RS_GCF_002093075.1	d__Bacteria	p__Actinomycetota	c__Actinomycetia	o__Mycobacteriales	f__Mycobacteriaceae	g__Mycobacterium	s__Mycobacterium simiae	Contig	ASM209307v1	PRJNA224116	SAMN06564598	Mycobacterium simiae	MsiGto	66229	67860	+	ORJ58857.1	methane monooxygenase	NA	NA
NGFO01000028.1	GCA_002149015.1	Group 5	RS_GCF_002149015.1	d__Bacteria	p__Actinomycetota	c__Actinomycetia	o__Mycobacteriales	f__Mycobacteriaceae	g__Gordonia	s__Gordonia lacunae	Contig	ASM214901v1	PRJNA224116	SAMN06928587	Gordonia lacunae	BS2	3000	4637	-	OUC76729.1	methane monooxygenase	NA	NA
NHML01000013.1	GCA_002165735.1	Group 5	RS_GCF_002165735.1	d__Bacteria	p__Actinomycetota	c__Actinomycetia	o__Mycobacteriales	f__Mycobacteriaceae	g__Rhodococcus	s__Rhodococcus pseudokoreensis	Contig	ASM216573v1	PRJNA224116	SAMN06957463	Rhodococcus sp. NCIMB 12038	NCIMB 12038	55381	57015	+	OUS93831.1	methane monooxygenase	NA	NA
NOWH01000019.1	GCA_002259165.1	Group 5	RS_GCF_002259165.1	d__Bacteria	p__Actinomycetota	c__Actinomycetia	o__Mycobacteriales	f__Mycobacteriaceae	g__Rhodococcus	s__Rhodococcus fascians	Contig	ASM225916v1	PRJNA224116	SAMN07376390	Rhodococcus fascians	PBTS 2	440331	441962	+	OZC39500.1	methane monooxygenase	NA	NA
NOYJ01000016.1	GCA_002258365.1	Group 5	RS_GCF_002258365.1	d__Bacteria	p__Actinomycetota	c__Actinomycetia	o__Mycobacteriales	f__Mycobacteriaceae	g__Rhodococcus	s__Rhodococcus fascians	Scaffold	ASM225836v1	PRJNA224116	SAMN07376384	Rhodococcus sp. 06-221-2	06-221-2	446057	447688	+	OZD06296.1	methane monooxygenase	NA	NA
NOYX01000015.1	GCA_002258975.1	Group 5	RS_GCF_002258975.1	d__Bacteria	p__Actinomycetota	c__Actinomycetia	o__Mycobacteriales	f__Mycobacteriaceae	g__Rhodococcus	s__Rhodococcus fascians	Scaffold	ASM225897v1	PRJNA224116	SAMN07376361	Rhodococcus sp. 05-2256-B4	05-2256-B4	16432	18063	+	OZD91054.1	methane monooxygenase	NA	NA
NOYY01000014.1	GCA_002259065.1	Group 5	RS_GCF_002259065.1	d__Bacteria	p__Actinomycetota	c__Actinomycetia	o__Mycobacteriales	f__Mycobacteriaceae	g__Rhodococcus	s__Rhodococcus fascians	Scaffold	ASM225906v1	PRJNA224116	SAMN07376360	Rhodococcus sp. 05-2256-B3	05-2256-B3	16432	18063	+	OZD95617.1	methane monooxygenase	NA	NA
NOYZ01000030.1	GCA_002258485.1	Group 5	RS_GCF_002258485.1	d__Bacteria	p__Actinomycetota	c__Actinomycetia	o__Mycobacteriales	f__Mycobacteriaceae	g__Rhodococcus	s__Rhodococcus fascians	Scaffold	ASM225848v1	PRJNA224116	SAMN07376363	Rhodococcus sp. 05-2256-B2	05-2256-B2	186645	188276	+	OZD92956.1	methane monooxygenase	NA	NA
NOZA01000041.1	GCA_002258465.1	Group 5	RS_GCF_002258465.1	d__Bacteria	p__Actinomycetota	c__Actinomycetia	o__Mycobacteriales	f__Mycobacteriaceae	g__Rhodococcus	s__Rhodococcus fascians	Scaffold	ASM225846v1	PRJNA224116	SAMN07376388	Rhodococcus sp. 05-2256-B1	05-2256-B1	321913	323544	-	OZD95957.1	methane monooxygenase	NA	NA
NOZE01000009.1	GCA_002259025.1	Group 5	RS_GCF_002259025.1	d__Bacteria	p__Actinomycetota	c__Actinomycetia	o__Mycobacteriales	f__Mycobacteriaceae	g__Rhodococcus	s__Rhodococcus fascians	Scaffold	ASM225902v1	PRJNA224116	SAMN07376365	Rhodococcus sp. 05-2255-1e	05-2255-1e	56124	57755	-	OZE27143.1	methane monooxygenase	NA	NA
NOZG01000006.1	GCA_002258575.1	Group 5	RS_GCF_002258575.1	d__Bacteria	p__Actinomycetota	c__Actinomycetia	o__Mycobacteriales	f__Mycobacteriaceae	g__Rhodococcus	s__Rhodococcus fascians	Scaffold	ASM225857v1	PRJNA224116	SAMN07376381	Rhodococcus sp. 05-2254-5	05-2254-5	16328	17959	+	OZE37884.1	methane monooxygenase	NA	NA
NOZK01000006.1	GCA_002258625.1	Group 5	RS_GCF_002258625.1	d__Bacteria	p__Actinomycetota	c__Actinomycetia	o__Mycobacteriales	f__Mycobacteriaceae	g__Rhodococcus	s__Rhodococcus fascians	Scaffold	ASM225862v1	PRJNA224116	SAMN07376372	Rhodococcus sp. 05-2254-1	05-2254-1	16328	17959	+	OZE61686.1	methane monooxygenase	NA	NA
NOZN01000015.1	GCA_002259465.1	Group 5	RS_GCF_002259465.1	d__Bacteria	p__Actinomycetota	c__Actinomycetia	o__Mycobacteriales	f__Mycobacteriaceae	g__Rhodococcus	s__Rhodococcus fascians	Scaffold	ASM225946v1	PRJNA224116	SAMN07414745	Rhodococcus fascians	B3	205678	207309	-	OZF67045.1	methane monooxygenase	NA	NA
NOZO01000012.1	GCA_002259505.1	Group 5	RS_GCF_002259505.1	d__Bacteria	p__Actinomycetota	c__Actinomycetia	o__Mycobacteriales	f__Mycobacteriaceae	g__Rhodococcus	s__Rhodococcus fascians	Scaffold	ASM225950v1	PRJNA224116	SAMN07414744	Rhodococcus fascians	A2	239123	240754	-	OZF70234.1	methane monooxygenase	NA	NA
NPFO01000009.1	GCA_002258705.1	Group 5	RS_GCF_002258705.1	d__Bacteria	p__Actinomycetota	c__Actinomycetia	o__Mycobacteriales	f__Mycobacteriaceae	g__Rhodococcus	s__Rhodococcus fascians	Scaffold	ASM225870v1	PRJNA224116	SAMN07414580	Rhodococcus fascians	15-508-1b	327541	329172	-	OZE89664.1	methane monooxygenase	NA	NA
NPFT01000010.1	GCA_002259295.1	Group 5	RS_GCF_002259295.1	d__Bacteria	p__Actinomycetota	c__Actinomycetia	o__Mycobacteriales	f__Mycobacteriaceae	g__Rhodococcus	s__Rhodococcus fascians	Scaffold	ASM225929v1	PRJNA224116	SAMN07414575	Rhodococcus fascians	14-2632-D2	327551	329182	-	OZF17971.1	methane monooxygenase	NA	NA
NPFU01000010.1	GCA_002259325.1	Group 5	RS_GCF_002259325.1	d__Bacteria	p__Actinomycetota	c__Actinomycetia	o__Mycobacteriales	f__Mycobacteriaceae	g__Rhodococcus	s__Rhodococcus fascians	Scaffold	ASM225932v1	PRJNA224116	SAMN07414574	Rhodococcus fascians	14-2632c-1	239164	240795	-	OZF21423.1	methane monooxygenase	NA	NA
NPJZ01000001.1	GCA_002245895.1	Group 5	RS_GCF_002245895.1	d__Bacteria	p__Actinomycetota	c__Actinomycetia	o__Mycobacteriales	f__Mycobacteriaceae	g__Rhodococcus	s__Rhodococcus sp002245895	Contig	ASM224589v1	PRJNA224116	SAMN05444668	Rhodococcus sp. OK302	OK302	4619826	4621457	-	OYD70673.1	propane monooxygenase large subunit	NA	NA
NPKO01000007.1	GCA_008329605.1	Group 5	RS_GCF_008329605.1	d__Bacteria	p__Actinomycetota	c__Actinomycetia	o__Mycobacteriales	f__Mycobacteriaceae	g__Mycobacterium	s__Mycobacterium sp008329605	Scaffold	ASM832960v1	PRJNA224116	SAMN07447410	Mycolicibacterium sp. P9-64	P9-64	193257	194885	+	KAA0081174.1	methane monooxygenase	NA	NA
NQOE01000001.1	GCA_002257745.1	Group 5	RS_GCF_002257745.1	d__Bacteria	p__Actinomycetota	c__Actinomycetia	o__Mycobacteriales	f__Mycobacteriaceae	g__Gordonia	s__Gordonia polyisoprenivorans	Contig	ASM225774v1	PRJNA224116	SAMN07500910	Gordonia polyisoprenivorans	herm_1	1817116	1818753	+	OZC31453.1	methane monooxygenase	NA	NA
NSDX01000006.1	GCA_002300195.1	Group 5	RS_GCF_002300195.1	d__Bacteria	p__Actinomycetota	c__Actinomycetia	o__Mycobacteriales	f__Mycobacteriaceae	g__Rhodococcus	s__Rhodococcus opacus	Scaffold	ASM230019v1	PRJNA224116	SAMN07511352	Rhodococcus sp. ACPA1	ACPA1	450630	452264	-	PBC53607.1	methane monooxygenase	NA	NA
NSDZ01000011.1	GCA_002300155.1	Group 5	RS_GCF_002300155.1	d__Bacteria	p__Actinomycetota	c__Actinomycetia	o__Mycobacteriales	f__Mycobacteriaceae	g__Rhodococcus	s__Rhodococcus koreensis	Scaffold	ASM230015v1	PRJNA224116	SAMN07511354	Rhodococcus sp. ACS1	ACS1	158408	160042	-	PBC36594.1	methane monooxygenase	NA	NA
NWMZ01000001.1	GCA_003626495.1	Group 5	RS_GCF_003626495.1	d__Bacteria	p__Actinomycetota	c__Actinomycetia	o__Mycobacteriales	f__Mycobacteriaceae	g__Rhodococcus	s__Rhodococcus opacus	Contig	ASM362649v1	PRJNA224116	SAMN07663063	Rhodococcus opacus	DSM 44186	7574121	7575755	-	RKM76736.1	methane monooxygenase	NA	NA
NXEG01000001.1	GCA_002571325.1	Group 5	RS_GCF_002571325.1	d__Bacteria	p__Actinomycetota	c__Actinomycetia	o__Mycobacteriales	f__Mycobacteriaceae	g__Nocardia	s__Nocardia farcinica	Contig	ASM257132v1	PRJNA224116	SAMN07502078	Nocardia farcinica	CNM20091955	741343	742974	-	PFX05344.1	Methane monooxygenase component A alpha chain	NA	NA
NXEH01000001.1	GCA_002571345.1	Group 5	RS_GCF_002571345.1	d__Bacteria	p__Actinomycetota	c__Actinomycetia	o__Mycobacteriales	f__Mycobacteriaceae	g__Nocardia	s__Nocardia farcinica	Contig	ASM257134v1	PRJNA224116	SAMN07502077	Nocardia farcinica	CNM20080921	274546	276177	-	PFX10614.1	Methane monooxygenase component A alpha chain	NA	NA
PACQ01000070.1	GCA_002700145.1	Group 5	GB_GCA_002700145.1	d__Bacteria	p__Actinomycetota	c__Actinomycetia	o__Mycobacteriales	f__Mycobacteriaceae	g__Gordonia	s__Gordonia sp002700145	Contig	ASM270014v1	PRJNA391943	SAMN07619178	Gordonia sp.	NA	16366	18003	-	MAU84705.1	methane monooxygenase	NA	NA
PCZU01000241.1	GCA_002887785.1	Group 5	RS_GCF_002887785.1	d__Bacteria	p__Actinomycetota	c__Actinomycetia	o__Mycobacteriales	f__Mycobacteriaceae	g__Rhodococcus	s__Rhodococcus aetherivorans	Scaffold	ASM288778v1	PRJNA224116	SAMN07738286	Rhodococcus sp. ENV425	ENV425	76895	78526	-	PND50182.1	methane monooxygenase	NA	NA
PKJC01000009.1	GCA_002847865.1	Group 5	RS_GCF_002847865.1	d__Bacteria	p__Actinomycetota	c__Actinomycetia	o__Mycobacteriales	f__Mycobacteriaceae	g__Gordonia	s__Gordonia terrae	Scaffold	ASM284786v1	PRJNA224116	SAMN08193683	Gordonia terrae	UMB0777	88800	90437	-	PKZ65019.1	methane monooxygenase	NA	NA
PNLA01000013.1	GCA_013822805.1	Group 5	GB_GCA_013822805.1	d__Bacteria	p__Actinomycetota	c__Actinomycetia	o__Mycobacteriales	f__Mycobacteriaceae	g__Williamsia	s__Williamsia sp002095435	Contig	ASM1382280v1	PRJNA323575	SAMN08286388	Gordonia sp.	NA	52714	54375	-	MBA4023428.1	methane monooxygenase	NA	NA
POTP01000006.1	GCA_005670675.1	Group 5	RS_GCF_005670675.1	d__Bacteria	p__Actinomycetota	c__Actinomycetia	o__Mycobacteriales	f__Mycobacteriaceae	g__Mycobacterium	s__Mycobacterium cosmeticum	Scaffold	ASM567067v1	PRJNA224116	SAMN08339100	Mycolicibacterium cosmeticum	DSM 44829	137232	138860	+	TLH72495.1	methane monooxygenase	NA	NA
PSZA01000018.1	GCA_002933575.1	Group 5	RS_GCF_002933575.1	d__Bacteria	p__Actinomycetota	c__Actinomycetia	o__Mycobacteriales	f__Mycobacteriaceae	g__Nocardia	s__Nocardia nova	Contig	ASM293357v1	PRJNA224116	SAMN08458273	Nocardia nova	MDA5529	119461	121095	-	PPJ09830.1	methane monooxygenase	NA	NA
PUIO01000045.1	GCA_002968035.1	Group 5	RS_GCF_002968035.1	d__Bacteria	p__Actinomycetota	c__Actinomycetia	o__Mycobacteriales	f__Mycobacteriaceae	g__Rhodococcus	s__Rhodococcus jostii_A	Contig	ASM296803v1	PRJNA224116	SAMN08606294	Rhodococcus opacus	04-OD7	11083	12717	+	PQP19257.1	methane monooxygenase	NA	NA
QEUO01000137.1	GCA_003577175.1	Group 5	GB_GCA_003577175.1	d__Bacteria	p__Actinomycetota	c__Actinomycetia	o__Mycobacteriales	f__Mycobacteriaceae	g__Rhodococcus	s__Rhodococcus ruber	Contig	ASM357717v1	PRJNA450161	SAMN08931110	Acidobacteria bacterium	NA	4174	5802	-	RIK04148.1	methane monooxygenase	NA	NA
QGNK01000028.1	GCA_003336925.1	Group 5	RS_GCF_003336925.1	d__Bacteria	p__Actinomycetota	c__Actinomycetia	o__Mycobacteriales	f__Mycobacteriaceae	g__Rhodococcus	s__Rhodococcus kyotonensis_B	Contig	ASM333692v1	PRJNA224116	SAMN09240609	Rhodococcus sp. Eu-32	Eu-32	2168	3799	+	RRQ25306.1	methane monooxygenase	NA	NA
QJSP01000011.1	GCA_003217475.1	Group 5	RS_GCF_003217475.1	d__Bacteria	p__Actinomycetota	c__Actinomycetia	o__Mycobacteriales	f__Mycobacteriaceae	g__Williamsia	s__Williamsia limnetica	Scaffold	ASM321747v1	PRJNA224116	SAMN09074697	Williamsia limnetica	DSM 45521	237018	238679	+	PYE15155.1	propane monooxygenase large subunit	NA	NA
QTTP01000001.1	GCA_003385055.1	Group 5	RS_GCF_003385055.1	d__Bacteria	p__Actinomycetota	c__Actinomycetia	o__Mycobacteriales	f__Mycobacteriaceae	g__Rhodococcus	s__Rhodococcus wratislaviensis	Contig	ASM338505v1	PRJNA224116	SAMN08775539	Rhodococcus wratislaviensis	WS3308	153139	154773	-	REE70819.1	propane monooxygenase large subunit	NA	NA
RKME01000010.1	GCA_003797825.1	Group 5	RS_GCF_003797825.1	d__Bacteria	p__Actinomycetota	c__Actinomycetia	o__Mycobacteriales	f__Mycobacteriaceae	g__Gordonia	s__Gordonia sp003797825	Contig	ASM379782v1	PRJNA224116	SAMN10354926	Gordonia sp. OPL2	OPL2	75300	76937	-	ROZ99209.1	methane monooxygenase	NA	NA
RKMH01000007.1	GCA_003797185.1	Group 5	RS_GCF_003797185.1	d__Bacteria	p__Actinomycetota	c__Actinomycetia	o__Mycobacteriales	f__Mycobacteriaceae	g__Gordonia	s__Gordonia oryzae	Contig	ASM379718v1	PRJNA224116	SAMN10394029	Gordonia oryzae	RS15-1S	81952	83589	+	RPA61091.1	methane monooxygenase	NA	NA
SEEV01000088.1	GCA_004211695.1	Group 5	GB_GCA_004211695.1	d__Bacteria	p__Actinomycetota	c__Actinomycetia	o__Mycobacteriales	f__Mycobacteriaceae	g__Rhodococcus	s__Rhodococcus sp004211695	Scaffold	ASM421169v1	PRJNA272922	SAMN10678669	Rhodococcus sp.	NA	4739	6373	+	RZL82045.1	methane monooxygenase	NA	NA
SIJM01000020.1	GCA_004307055.1	Group 5	RS_GCF_004307055.1	d__Bacteria	p__Actinomycetota	c__Actinomycetia	o__Mycobacteriales	f__Mycobacteriaceae	g__Mycobacterium	s__Mycobacterium smegmatis	Scaffold	ASM430705v1	PRJNA224116	SAMN10964431	Mycolicibacterium smegmatis MC2 155	MC2 155	28544	30172	-	TBH34171.1	methane monooxygenase	NA	NA
SITP01000020.1	GCA_004310125.1	Group 5	RS_GCF_004310125.1	d__Bacteria	p__Actinomycetota	c__Actinomycetia	o__Mycobacteriales	f__Mycobacteriaceae	g__Mycobacterium	s__Mycobacterium smegmatis	Scaffold	ASM431012v1	PRJNA224116	SAMN09088049	Mycolicibacterium smegmatis	atR1	28544	30172	-	TBN38124.1	methane monooxygenase	NA	NA
SITQ01000020.1	GCA_004310165.1	Group 5	RS_GCF_004310165.1	d__Bacteria	p__Actinomycetota	c__Actinomycetia	o__Mycobacteriales	f__Mycobacteriaceae	g__Mycobacterium	s__Mycobacterium smegmatis	Scaffold	ASM431016v1	PRJNA224116	SAMN09088050	Mycolicibacterium smegmatis	atR2	110832	112460	+	TBN02574.1	methane monooxygenase	NA	NA
SITR01000020.1	GCA_004310235.1	Group 5	RS_GCF_004310235.1	d__Bacteria	p__Actinomycetota	c__Actinomycetia	o__Mycobacteriales	f__Mycobacteriaceae	g__Mycobacterium	s__Mycobacterium smegmatis	Scaffold	ASM431023v1	PRJNA224116	SAMN09088051	Mycolicibacterium smegmatis	atR8	110832	112460	+	TBM88711.1	methane monooxygenase	NA	NA
SITS01000020.1	GCA_004310225.1	Group 5	RS_GCF_004310225.1	d__Bacteria	p__Actinomycetota	c__Actinomycetia	o__Mycobacteriales	f__Mycobacteriaceae	g__Mycobacterium	s__Mycobacterium smegmatis	Scaffold	ASM431022v1	PRJNA224116	SAMN09088052	Mycolicibacterium smegmatis	atR9	28544	30172	-	TBN28394.1	methane monooxygenase	NA	NA
SITT01000020.1	GCA_004310145.1	Group 5	RS_GCF_004310145.1	d__Bacteria	p__Actinomycetota	c__Actinomycetia	o__Mycobacteriales	f__Mycobacteriaceae	g__Mycobacterium	s__Mycobacterium smegmatis	Scaffold	ASM431014v1	PRJNA224116	SAMN09088053	Mycolicibacterium smegmatis	atR10	28544	30172	-	TBN18315.1	methane monooxygenase	NA	NA
SITU01000020.1	GCA_004310075.1	Group 5	RS_GCF_004310075.1	d__Bacteria	p__Actinomycetota	c__Actinomycetia	o__Mycobacteriales	f__Mycobacteriaceae	g__Mycobacterium	s__Mycobacterium smegmatis	Scaffold	ASM431007v1	PRJNA224116	SAMN09088054	Mycolicibacterium smegmatis	atR11	28544	30172	-	TBM75252.1	methane monooxygenase	NA	NA
SITV01000020.1	GCA_004310055.1	Group 5	RS_GCF_004310055.1	d__Bacteria	p__Actinomycetota	c__Actinomycetia	o__Mycobacteriales	f__Mycobacteriaceae	g__Mycobacterium	s__Mycobacterium smegmatis	Scaffold	ASM431005v1	PRJNA224116	SAMN09088055	Mycolicibacterium smegmatis	atR14	28544	30172	-	TBM94896.1	methane monooxygenase	NA	NA
SITW01000020.1	GCA_004310135.1	Group 5	RS_GCF_004310135.1	d__Bacteria	p__Actinomycetota	c__Actinomycetia	o__Mycobacteriales	f__Mycobacteriaceae	g__Mycobacterium	s__Mycobacterium smegmatis	Scaffold	ASM431013v1	PRJNA224116	SAMN09088056	Mycolicibacterium smegmatis	atR17	28544	30172	-	TBM68308.1	methane monooxygenase	NA	NA
SITX01000020.1	GCA_004310195.1	Group 5	RS_GCF_004310195.1	d__Bacteria	p__Actinomycetota	c__Actinomycetia	o__Mycobacteriales	f__Mycobacteriaceae	g__Mycobacterium	s__Mycobacterium smegmatis	Scaffold	ASM431019v1	PRJNA224116	SAMN09088057	Mycolicibacterium smegmatis	atR19	110428	112056	+	TBM59735.1	methane monooxygenase	NA	NA
SITY01000033.1	GCA_004309955.1	Group 5	RS_GCF_004309955.1	d__Bacteria	p__Actinomycetota	c__Actinomycetia	o__Mycobacteriales	f__Mycobacteriaceae	g__Mycobacterium	s__Mycobacterium smegmatis	Scaffold	ASM430995v1	PRJNA224116	SAMN09088058	Mycolicibacterium smegmatis	atR33	28543	30171	-	TBM78031.1	methane monooxygenase	NA	NA
SITZ01000020.1	GCA_004310095.1	Group 5	RS_GCF_004310095.1	d__Bacteria	p__Actinomycetota	c__Actinomycetia	o__Mycobacteriales	f__Mycobacteriaceae	g__Mycobacterium	s__Mycobacterium smegmatis	Scaffold	ASM431009v1	PRJNA224116	SAMN09088059	Mycolicibacterium smegmatis	atR37	110428	112056	+	TBM49534.1	methane monooxygenase	NA	NA
SIUA01000011.1	GCA_004310045.1	Group 5	RS_GCF_004310045.1	d__Bacteria	p__Actinomycetota	c__Actinomycetia	o__Mycobacteriales	f__Mycobacteriaceae	g__Mycobacterium	s__Mycobacterium smegmatis	Scaffold	ASM431004v1	PRJNA224116	SAMN09088060	Mycolicibacterium smegmatis	atR40	28544	30172	-	TBM48040.1	methane monooxygenase	NA	NA
UAUI01000001.1	GCA_900455735.1	Group 5	RS_GCF_900455735.1	d__Bacteria	p__Actinomycetota	c__Actinomycetia	o__Mycobacteriales	f__Mycobacteriaceae	g__Rhodococcus	s__Rhodococcus wratislaviensis	Contig	55312_C01	PRJNA224116	SAMEA104062568	Rhodococcus wratislaviensis	NCTC13229	439219	440853	+	SPZ34716.1	propane monooxygenase hydroxylase large subunit	NA	NA
UGHB01000001.1	GCA_900450805.1	Group 5	RS_GCF_900450805.1	d__Bacteria	p__Actinomycetota	c__Actinomycetia	o__Mycobacteriales	f__Mycobacteriaceae	g__Gordonia	s__Gordonia bronchialis	Contig	50279_D02	PRJNA224116	SAMEA4364216	Gordonia bronchialis	NCTC10667	3781324	3782961	+	STQ65686.1	Methane monooxygenase component A alpha chain	NA	NA
UGQO01000001.1	GCA_900453465.1	Group 5	RS_GCF_900453465.1	d__Bacteria	p__Actinomycetota	c__Actinomycetia	o__Mycobacteriales	f__Mycobacteriaceae	g__Mycobacterium	s__Mycobacterium smegmatis	Contig	52579_C01	PRJNA224116	SAMEA26391418	Mycolicibacterium smegmatis	NCTC7017	214342	215970	-	STZ32658.1	Methane/Phenol/Toluene Hydroxylase	NA	NA
UGQT01000001.1	GCA_900453365.1	Group 5	RS_GCF_900453365.1	d__Bacteria	p__Actinomycetota	c__Actinomycetia	o__Mycobacteriales	f__Mycobacteriaceae	g__Mycobacterium	s__Mycobacterium tokaiense	Contig	52601_E01	PRJNA224116	SAMEA37369168	Mycolicibacterium tokaiense	NCTC10821	3068131	3069747	-	STZ59543.1	Methane/Phenol/Toluene Hydroxylase	NA	NA
UGRU01000001.1	GCA_900454335.1	Group 5	RS_GCF_900454335.1	d__Bacteria	p__Actinomycetota	c__Actinomycetia	o__Mycobacteriales	f__Mycobacteriaceae	g__Nocardia	s__Nocardia africana	Contig	59024_C01	PRJNA224116	SAMEA104318165	Nocardia africana	NCTC13184	4299818	4301452	-	SUA45609.1	Methane monooxygenase component A alpha chain	NA	NA
UGVK01000001.1	GCA_900455745.1	Group 5	RS_GCF_900455745.1	d__Bacteria	p__Actinomycetota	c__Actinomycetia	o__Mycobacteriales	f__Mycobacteriaceae	g__Nocardia	s__Nocardia farcinica	Contig	53694_A01	PRJNA224116	SAMEA87355168	Nocardia farcinica	NCTC630	3021064	3022695	-	SUE29420.1	propane monooxygenase hydroxylase large subunit	NA	NA
VBTM01000005.1	GCA_013277795.1	Group 5	RS_GCF_013277795.1	d__Bacteria	p__Actinomycetota	c__Actinomycetia	o__Mycobacteriales	f__Mycobacteriaceae	g__Rhodococcus	s__Rhodococcus globerulus	Scaffold	ASM1327779v1	PRJNA224116	SAMN10724082	Rhodococcus sp. MS16	MS16	469097	470728	-	NRI66859.1	methane monooxygenase	NA	NA
VCBX02000001.1	GCA_005938745.2	Group 5	RS_GCF_005938745.2	d__Bacteria	p__Actinomycetota	c__Actinomycetia	o__Mycobacteriales	f__Mycobacteriaceae	g__Rhodococcus	s__Rhodococcus sp005938745	Contig	ASM593874v2	PRJNA224116	SAMN11620954	Rhodococcus sp. KBS0724	KBS0724	5130481	5132112	-	TSD48844.1	methane monooxygenase	NA	NA
VIFX01000023.1	GCA_006864685.1	Group 5	RS_GCF_006864685.1	d__Bacteria	p__Actinomycetota	c__Actinomycetia	o__Mycobacteriales	f__Mycobacteriaceae	g__Mycobacterium	s__Mycobacterium sp002043095	Contig	ASM686468v1	PRJNA224116	SAMN10176386	Mycobacterium hodleri	B	83030	84655	-	TQR85168.1	methane monooxygenase	NA	NA
VLJT01000001.1	GCA_007829555.1	Group 5	RS_GCF_007829555.1	d__Bacteria	p__Actinomycetota	c__Actinomycetia	o__Mycobacteriales	f__Mycobacteriaceae	g__Rhodococcus	s__Rhodococcus rhodochrous	Scaffold	ASM782955v1	PRJNA224116	SAMN02744132	Rhodococcus rhodochrous J45	J45	351605	353233	-	TWH24882.1	propane monooxygenase large subunit	NA	NA
VLNS01000002.1	GCA_007489265.1	Group 5	RS_GCF_007489265.1	d__Bacteria	p__Actinomycetota	c__Actinomycetia	o__Mycobacteriales	f__Mycobacteriaceae	g__Gordonia	s__Gordonia rubripertincta	Contig	ASM748926v1	PRJNA224116	SAMN12302752	Gordonia rubripertincta	W3S5	629271	630908	-	TSD97914.1	methane monooxygenase	NA	NA
VMEJ01000008.1	GCA_008125115.1	Group 5	GB_GCA_008125115.1	d__Bacteria	p__Actinomycetota	c__Actinomycetia	o__Mycobacteriales	f__Mycobacteriaceae	g__Gordonia	s__Gordonia namibiensis	Scaffold	ASM812511v1	PRJNA202324	SAMN02744120	Gordonia westfalica J30	J30	49816	51453	+	TYQ11502.1	propane monooxygenase large subunit	NA	NA
VOBA01000001.1	GCA_008369165.1	Group 5	RS_GCF_008369165.1	d__Bacteria	p__Actinomycetota	c__Actinomycetia	o__Mycobacteriales	f__Mycobacteriaceae	g__Dietzia	s__Dietzia sp008369165	Contig	ASM836916v1	PRJNA224116	SAMN12305671	Dietzia sp. ANT_WB102	ANT_WB102	615951	617585	+	KAA0918307.1	methane monooxygenase	NA	NA
VXLC01000010.1	GCA_008704205.1	Group 5	RS_GCF_008704205.1	d__Bacteria	p__Actinomycetota	c__Actinomycetia	o__Mycobacteriales	f__Mycobacteriaceae	g__Nocardia	s__Nocardia colli	Contig	ASM870420v1	PRJNA224116	SAMN12784532	Nocardia colli	CICC 11023	325110	326759	+	KAA8886973.1	methane monooxygenase	NA	NA
VYIK01000068.1	GCA_008709575.1	Group 5	GB_GCA_008709575.1	d__Bacteria	p__Actinomycetota	c__Actinomycetia	o__Mycobacteriales	f__Mycobacteriaceae	g__Mycobacterium	s__Mycobacterium sp008709575	Scaffold	ASM870957v1	PRJNA493163	SAMN12599141	Mycobacterium sp.	NA	14517	16196	-	KAA8959856.1	methane monooxygenase	NA	NA
WIAU01000008.1	GCA_024701535.1	Group 5	RS_GCF_024701535.1	d__Bacteria	p__Actinomycetota	c__Actinomycetia	o__Mycobacteriales	f__Mycobacteriaceae	g__Gordonia	s__Gordonia jinghuaiqii	Contig	ASM2470153v1	PRJNA224116	SAMN13066208	Gordonia jinghuaiqii	zg-686	262452	264089	-	MCR5979616.1	methane monooxygenase	NA	NA
WMBR01000001.1	GCA_009828195.1	Group 5	RS_GCF_009828195.1	d__Bacteria	p__Actinomycetota	c__Actinomycetia	o__Mycobacteriales	f__Mycobacteriaceae	g__Gordonia	s__Gordonia mangrovi	Scaffold	ASM982819v1	PRJNA224116	SAMN13228335	Gordonia mangrovi	HNM0687	1042193	1043830	-	MXP20653.1	methane monooxygenase	NA	NA
WPAG02000002.1	GCA_013602415.2	Group 5	RS_GCF_013602415.1	d__Bacteria	p__Actinomycetota	c__Actinomycetia	o__Mycobacteriales	f__Mycobacteriaceae	g__Rhodococcus	s__Rhodococcus sp013602415	Contig	ASM1360241v2	PRJNA224116	SAMN13483355	Rhodococcus sp. B50	B50	3969950	3971578	-	MBS9374748.1	Propane 2-monooxygenase, hydroxylase component large subunit	NA	NA
WVTE01000031.1	GCA_009939605.1	Group 5	RS_GCF_009939605.1	d__Bacteria	p__Actinomycetota	c__Actinomycetia	o__Mycobacteriales	f__Mycobacteriaceae	g__Rhodococcus	s__Rhodococcus aetherivorans	Scaffold	ASM993960v1	PRJNA224116	SAMN13707389	Rhodococcus sp. YH1	YH1	8730	10361	-	NCL73250.1	Propane 2-monooxygenase, hydroxylase component large subunit	NA	NA
WXYH01000390.1	GCA_009872365.1	Group 5	RS_GCF_009872365.1	d__Bacteria	p__Actinomycetota	c__Actinomycetia	o__Mycobacteriales	f__Mycobacteriaceae	g__Rhodococcus	s__Rhodococcus pseudokoreensis	Scaffold	ASM987236v1	PRJNA224116	SAMN13717632	Rhodococcus sp. T7	T7	284685	286319	+	KAF0957052.1	Propane 2-monooxygenase, hydroxylase component large subunit	NA	NA
WXYI01000003.1	GCA_009872315.1	Group 5	RS_GCF_009872315.1	d__Bacteria	p__Actinomycetota	c__Actinomycetia	o__Mycobacteriales	f__Mycobacteriaceae	g__Gordonia	s__Gordonia amicalis	Scaffold	ASM987231v1	PRJNA224116	SAMN13716648	Gordonia sp. YY1	YY1	68127	69764	+	KAF0970102.1	Propane 2-monooxygenase, hydroxylase component large subunit	NA	NA
ANIU01000765.1	GCA_000325625.1	Group 6	GB_GCA_000325625.1	d__Bacteria	p__Actinomycetota	c__Actinomycetia	o__Mycobacteriales	f__Mycobacteriaceae	g__Rhodococcus	s__Rhodococcus opacus	Contig	ASM32562v1	PRJNA167644	SAMN00998637	Rhodococcus wratislaviensis IFP 2016	IFP 2016	5399	6937	-	ELB87252.1	methane monooxygenase	6_3	NA
ANPL01000003.1	GCA_000419315.1	Group 6	RS_GCF_000419315.1	d__Bacteria	p__Actinomycetota	c__Actinomycetia	o__Mycobacteriales	f__Mycobacteriaceae	g__Mycobacterium	s__Mycobacterium marinum	Contig	Europe	PRJNA224116	SAMN02469865	Mycobacterium marinum str. Europe	Europe	824983	826521	-	EPQ72390.1	Methane monooxygenase component A alpha chain	6_5	NA
ANPM01000003.1	GCA_000419335.1	Group 6	RS_GCF_000419335.1	d__Bacteria	p__Actinomycetota	c__Actinomycetia	o__Mycobacteriales	f__Mycobacteriaceae	g__Mycobacterium	s__Mycobacterium marinum	Contig	MB2	PRJNA224116	SAMN02469867	Mycobacterium marinum MB2	MB2	148921	150459	-	EPQ70895.1	Methane monooxygenase component A alpha chain	6_5	NA
AP017624.1	GCA_002355775.1	Group 6	RS_GCF_002355775.1	d__Bacteria	p__Actinomycetota	c__Actinomycetia	o__Mycobacteriales	f__Mycobacteriaceae	g__Mycobacterium	s__Mycobacterium marinum	Complete Genome	ASM235577v1	PRJNA224116	SAMD00056531	Mycobacterium ulcerans subsp. shinshuense	ATCC 33728	133464	135002	-	BAV39523.1	monooxygenase hydroxylase, subunit A	6_5	Chromosome
AP018410.1	GCA_003584745.1	Group 6	RS_GCF_003584745.1	d__Bacteria	p__Actinomycetota	c__Actinomycetia	o__Mycobacteriales	f__Mycobacteriaceae	g__Mycobacterium	s__Mycobacterium marinum	Complete Genome	ASM358474v1	PRJNA224116	SAMD00096819	Mycobacterium pseudoshottsii JCM 15466	JCM 15466	138631	140034	-	BBA85876.1	methane monooxygenase	6_5	Chromosome
AP018496.1	GCA_003609695.1	Group 6	GB_GCA_003609695.1	d__Bacteria	p__Actinomycetota	c__Actinomycetia	o__Mycobacteriales	f__Mycobacteriaceae	g__Mycobacterium	s__Mycobacterium marinum	Complete Genome	ASM360969v1	PRJDB6649	SAMD00109228	Mycobacterium marinum	ATCC 927	151943	153481	-	BBC63233.1	methane monooxygenase	6_5	Chromosome
AP022572.1	GCA_010728525.1	Group 6	RS_GCF_010728525.1	d__Bacteria	p__Actinomycetota	c__Actinomycetia	o__Mycobacteriales	f__Mycobacteriaceae	g__Mycobacterium	s__Mycobacterium marinum	Complete Genome	ASM1072852v1	PRJNA224116	SAMD00153180	Mycobacterium shottsii	JCM 12657	1143962	1145500	-	BBX55859.1	methane monooxygenase	6_5	Chromosome
AP026367.1	GCA_024347175.1	Group 6	GB_GCA_024347175.1	d__Bacteria	p__Actinomycetota	c__Actinomycetia	o__Mycobacteriales	f__Mycobacteriaceae	g__Mycobacterium	s__Mycobacterium marinum	Complete Genome	ASM2434717v1	PRJDB12490	SAMD00412666	Mycobacterium pseudoshottsii	NJB1907-Z4	139643	141046	-	BDN79909.1	methane monooxygenase	6_5	Chromosome
AZHI01000081.1	GCA_000517665.1	Group 6	RS_GCF_000517665.1	d__Bacteria	p__Actinomycetota	c__Actinomycetia	o__Mycobacteriales	f__Mycobacteriaceae	g__Rhodococcus	s__Rhodococcus aetherivorans	Contig	Rhodococcus_rhodochrous.strain_ATCC_21198_v1.0	PRJNA224116	SAMN02597428	Rhodococcus rhodochrous ATCC 21198	ATCC 21198	17737	19275	+	ETT27060.1	Methane monooxygenase	6_3	NA
BCND01000037.1	GCA_001515365.1	Group 6	RS_GCF_001515365.1	d__Bacteria	p__Actinomycetota	c__Actinomycetia	o__Mycobacteriales	f__Mycobacteriaceae	g__Mycobacterium	s__Mycobacterium marinum	Scaffold	ASM151536v1	PRJNA224116	SAMD00042842	Mycobacterium pseudoshottsii JCM 15466	JCM 15466	22734	24119	-	GAQ35500.1	methane monooxygenase component A alpha chain	6_5	NA
BEWG01000081.1	GCA_002723835.1	Group 6	RS_GCF_002723835.1	d__Bacteria	p__Actinomycetota	c__Actinomycetia	o__Mycobacteriales	f__Mycobacteriaceae	g__Mycobacterium	s__Mycobacterium sp002723835	Scaffold	ASM272383v1	PRJNA224116	SAMD00096763	Mycobacterium sp. shizuoka-1	shizuoka-1	64786	66339	+	GAY17609.1	methane monooxygenase	6_1	NA
BLAH01000056.1	GCA_009176285.1	Group 6	RS_GCF_009176285.1	d__Bacteria	p__Actinomycetota	c__Actinomycetia	o__Mycobacteriales	f__Mycobacteriaceae	g__Rhodococcus	s__Rhodococcus aetherivorans	Scaffold	ASM917628v1	PRJNA224116	SAMD00186790	Rhodococcus aetherivorans	JCM 14343	4152	5690	+	GES36277.1	methane monooxygenase component A alpha chain	6_3	NA
BLLB01000002.1	GCA_010723735.1	Group 6	RS_GCF_010723735.1	d__Bacteria	p__Actinomycetota	c__Actinomycetia	o__Mycobacteriales	f__Mycobacteriaceae	g__Mycobacterium	s__Mycobacterium hippocampi_B	Contig	ASM1072373v1	PRJNA224116	SAMD00153224	Mycolicibacterium hippocampi	JCM 30996	2408020	2409558	+	GFH02107.1	methane monooxygenase	6_4	NA
BQLA01000124.1	GCA_024341725.1	Group 6	GB_GCA_024341725.1	d__Bacteria	p__Actinomycetota	c__Actinomycetia	o__Mycobacteriales	f__Mycobacteriaceae	g__Mycobacterium	s__Mycobacterium marinum	Scaffold	ASM2434172v1	PRJDB12467	SAMD00412634	Mycobacterium marinum	NJB1907-f34b	24140	25678	-	GJO01246.1	methane monooxygenase	6_5	NA
BQLB01000431.1	GCA_024341705.1	Group 6	GB_GCA_024341705.1	d__Bacteria	p__Actinomycetota	c__Actinomycetia	o__Mycobacteriales	f__Mycobacteriaceae	g__Mycobacterium	s__Mycobacterium marinum	Scaffold	ASM2434170v1	PRJDB12467	SAMD00412635	Mycobacterium marinum	NJB1507	35805	37343	-	GJO32926.1	methane monooxygenase	6_5	NA
BQLC01000118.1	GCA_024341685.1	Group 6	GB_GCA_024341685.1	d__Bacteria	p__Actinomycetota	c__Actinomycetia	o__Mycobacteriales	f__Mycobacteriaceae	g__Mycobacterium	s__Mycobacterium marinum	Scaffold	ASM2434168v1	PRJDB12467	SAMD00412636	Mycobacterium marinum	NJB1604	6428	7966	-	GJO43923.1	methane monooxygenase	6_5	NA
BQLD01000158.1	GCA_024341665.1	Group 6	GB_GCA_024341665.1	d__Bacteria	p__Actinomycetota	c__Actinomycetia	o__Mycobacteriales	f__Mycobacteriaceae	g__Mycobacterium	s__Mycobacterium marinum	Scaffold	ASM2434166v1	PRJDB12467	SAMD00412637	Mycobacterium marinum	NJB1728-216S	55124	56662	+	GJO70265.1	methane monooxygenase	6_5	NA
BQLE01000131.1	GCA_024341645.1	Group 6	GB_GCA_024341645.1	d__Bacteria	p__Actinomycetota	c__Actinomycetia	o__Mycobacteriales	f__Mycobacteriaceae	g__Mycobacterium	s__Mycobacterium marinum	Scaffold	ASM2434164v1	PRJDB12467	SAMD00412638	Mycobacterium marinum	NJB1728-910S	54420	55958	+	GJO87258.1	methane monooxygenase	6_5	NA
BQLF01000131.1	GCA_024341625.1	Group 6	GB_GCA_024341625.1	d__Bacteria	p__Actinomycetota	c__Actinomycetia	o__Mycobacteriales	f__Mycobacteriaceae	g__Mycobacterium	s__Mycobacterium marinum	Scaffold	ASM2434162v1	PRJDB12467	SAMD00412640	Mycobacterium marinum	NJB1728-e22	24140	25678	-	GJP07292.1	methane monooxygenase	6_5	NA
BQLG01000242.1	GCA_024341605.1	Group 6	GB_GCA_024341605.1	d__Bacteria	p__Actinomycetota	c__Actinomycetia	o__Mycobacteriales	f__Mycobacteriaceae	g__Mycobacterium	s__Mycobacterium marinum	Scaffold	ASM2434160v1	PRJDB12467	SAMD00412646	Mycobacterium marinum	NJB1808-e29	55225	56763	+	GJO05872.1	methane monooxygenase	6_5	NA
BQLH01000197.1	GCA_024341585.1	Group 6	GB_GCA_024341585.1	d__Bacteria	p__Actinomycetota	c__Actinomycetia	o__Mycobacteriales	f__Mycobacteriaceae	g__Mycobacterium	s__Mycobacterium marinum	Scaffold	ASM2434158v1	PRJDB12467	SAMD00412639	Mycobacterium marinum	NJB1728-e18	55372	56910	+	GJO23803.1	methane monooxygenase	6_5	NA
BQLI01000066.1	GCA_024341565.1	Group 6	GB_GCA_024341565.1	d__Bacteria	p__Actinomycetota	c__Actinomycetia	o__Mycobacteriales	f__Mycobacteriaceae	g__Mycobacterium	s__Mycobacterium marinum	Scaffold	ASM2434156v1	PRJDB12467	SAMD00412641	Mycobacterium marinum	NJB1728-e24	55330	56868	+	GJO36612.1	methane monooxygenase	6_5	NA
BQLJ01000285.1	GCA_024341545.1	Group 6	GB_GCA_024341545.1	d__Bacteria	p__Actinomycetota	c__Actinomycetia	o__Mycobacteriales	f__Mycobacteriaceae	g__Mycobacterium	s__Mycobacterium marinum	Scaffold	ASM2434154v1	PRJDB12467	SAMD00412642	Mycobacterium marinum	NJB1728-f10	54257	55795	+	GJO67232.1	methane monooxygenase	6_5	NA
BQLK01000144.1	GCA_024341525.1	Group 6	GB_GCA_024341525.1	d__Bacteria	p__Actinomycetota	c__Actinomycetia	o__Mycobacteriales	f__Mycobacteriaceae	g__Mycobacterium	s__Mycobacterium marinum	Scaffold	ASM2434152v1	PRJDB12467	SAMD00412643	Mycobacterium marinum	NJB1728-f31	54600	56138	+	GJO80842.1	methane monooxygenase	6_5	NA
BQLM01000173.1	GCA_024341475.1	Group 6	GB_GCA_024341475.1	d__Bacteria	p__Actinomycetota	c__Actinomycetia	o__Mycobacteriales	f__Mycobacteriaceae	g__Mycobacterium	s__Mycobacterium marinum	Scaffold	ASM2434147v1	PRJDB12467	SAMD00412645	Mycobacterium marinum	NJB1808	55281	56819	+	GJP23514.1	methane monooxygenase	6_5	NA
BQLN01000220.1	GCA_024341455.1	Group 6	GB_GCA_024341455.1	d__Bacteria	p__Actinomycetota	c__Actinomycetia	o__Mycobacteriales	f__Mycobacteriaceae	g__Mycobacterium	s__Mycobacterium marinum	Scaffold	ASM2434145v1	PRJDB12467	SAMD00412647	Mycobacterium marinum	NJB1809-1	14653	16191	-	GJO02438.1	methane monooxygenase	6_5	NA
BQLO01000150.1	GCA_024341435.1	Group 6	GB_GCA_024341435.1	d__Bacteria	p__Actinomycetota	c__Actinomycetia	o__Mycobacteriales	f__Mycobacteriaceae	g__Mycobacterium	s__Mycobacterium marinum	Scaffold	ASM2434143v1	PRJDB12467	SAMD00412648	Mycobacterium marinum	NJB1907-E11	55304	56842	+	GJO18883.1	methane monooxygenase	6_5	NA
BQLP01000283.1	GCA_024341415.1	Group 6	GB_GCA_024341415.1	d__Bacteria	p__Actinomycetota	c__Actinomycetia	o__Mycobacteriales	f__Mycobacteriaceae	g__Mycobacterium	s__Mycobacterium marinum	Scaffold	ASM2434141v1	PRJDB12467	SAMD00412649	Mycobacterium marinum	NJB1907-E19	54622	56160	+	GJO46015.1	methane monooxygenase	6_5	NA
BQLQ01000191.1	GCA_024341165.1	Group 6	GB_GCA_024341165.1	d__Bacteria	p__Actinomycetota	c__Actinomycetia	o__Mycobacteriales	f__Mycobacteriaceae	g__Mycobacterium	s__Mycobacterium marinum	Scaffold	ASM2434116v1	PRJDB12467	SAMD00412650	Mycobacterium marinum	NJB1907-E39	54657	56195	+	GJO62356.1	methane monooxygenase	6_5	NA
BQLR01000097.1	GCA_024341185.1	Group 6	GB_GCA_024341185.1	d__Bacteria	p__Actinomycetota	c__Actinomycetia	o__Mycobacteriales	f__Mycobacteriaceae	g__Mycobacterium	s__Mycobacterium marinum	Scaffold	ASM2434118v1	PRJDB12467	SAMD00412651	Mycobacterium marinum	NJB1907-E49	24140	25678	-	GJO77429.1	methane monooxygenase	6_5	NA
BQLS01000104.1	GCA_024341205.1	Group 6	GB_GCA_024341205.1	d__Bacteria	p__Actinomycetota	c__Actinomycetia	o__Mycobacteriales	f__Mycobacteriaceae	g__Mycobacterium	s__Mycobacterium marinum	Scaffold	ASM2434120v1	PRJDB12467	SAMD00412652	Mycobacterium marinum	NJB1907-E78	54651	56189	+	GJP00328.1	methane monooxygenase	6_5	NA
BQLT01000322.1	GCA_024341225.1	Group 6	GB_GCA_024341225.1	d__Bacteria	p__Actinomycetota	c__Actinomycetia	o__Mycobacteriales	f__Mycobacteriaceae	g__Mycobacterium	s__Mycobacterium marinum	Scaffold	ASM2434122v1	PRJDB12467	SAMD00412653	Mycobacterium marinum	NJB1907-E8	54311	55849	+	GJP25994.1	methane monooxygenase	6_5	NA
BQLU01000099.1	GCA_024341245.1	Group 6	GB_GCA_024341245.1	d__Bacteria	p__Actinomycetota	c__Actinomycetia	o__Mycobacteriales	f__Mycobacteriaceae	g__Mycobacterium	s__Mycobacterium marinum	Scaffold	ASM2434124v1	PRJDB12467	SAMD00412654	Mycobacterium marinum	NJB1907-E90	54531	56069	+	GJO06420.1	methane monooxygenase	6_5	NA
BQLV01000136.1	GCA_024341265.1	Group 6	GB_GCA_024341265.1	d__Bacteria	p__Actinomycetota	c__Actinomycetia	o__Mycobacteriales	f__Mycobacteriaceae	g__Mycobacterium	s__Mycobacterium marinum	Scaffold	ASM2434126v1	PRJDB12467	SAMD00412655	Mycobacterium marinum	NJB1907-f22	24140	25678	-	GJO28802.1	methane monooxygenase	6_5	NA
BQLW01000057.1	GCA_024341305.1	Group 6	GB_GCA_024341305.1	d__Bacteria	p__Actinomycetota	c__Actinomycetia	o__Mycobacteriales	f__Mycobacteriaceae	g__Mycobacterium	s__Mycobacterium marinum	Scaffold	ASM2434130v1	PRJDB12467	SAMD00412656	Mycobacterium marinum	NJB1907-f3	55185	56723	+	GJO44305.1	methane monooxygenase	6_5	NA
BQLX01000179.1	GCA_024341375.1	Group 6	GB_GCA_024341375.1	d__Bacteria	p__Actinomycetota	c__Actinomycetia	o__Mycobacteriales	f__Mycobacteriaceae	g__Mycobacterium	s__Mycobacterium marinum	Scaffold	ASM2434137v1	PRJDB12467	SAMD00412657	Mycobacterium marinum	NJB1907-f34a	24139	25677	-	GJO69446.1	methane monooxygenase	6_5	NA
BQLY01000106.1	GCA_024341395.1	Group 6	GB_GCA_024341395.1	d__Bacteria	p__Actinomycetota	c__Actinomycetia	o__Mycobacteriales	f__Mycobacteriaceae	g__Mycobacterium	s__Mycobacterium marinum	Scaffold	ASM2434139v1	PRJDB12467	SAMD00412658	Mycobacterium marinum	NJB1907-f44	24140	25678	-	GJO87337.1	methane monooxygenase	6_5	NA
CAVJ010000264.1	GCA_000382865.1	Group 6	RS_GCF_000382865.1	d__Bacteria	p__Actinomycetota	c__Actinomycetia	o__Mycobacteriales	f__Mycobacteriaceae	g__Rhodococcus	s__Rhodococcus aetherivorans	Scaffold	ASM38286v1	PRJNA224116	SAMEA2272078	Rhodococcus aetherivorans	EsD8	43985	45523	+	CCW15307.1	Methane monooxygenase component A alpha chain	6_3	NA
CCSD01000039.1	GCA_000824945.2	Group 6	GB_GCA_000824945.2	d__Bacteria	p__Actinomycetota	c__Actinomycetia	o__Mycobacteriales	f__Mycobacteriaceae	g__Rhodococcus	s__Rhodococcus ruber	Scaffold	BDK_PRJEB6917_v1	PRJEB6917	SAMEA2708319	Rhodococcus ruber	NA	49079	50617	+	CDZ87521.1	putative methane/propane monooxygenase hydroxylase alpha subunit	6_3	NA
CM002179.1	GCA_000470885.1	Group 6	RS_GCF_000470885.1	d__Bacteria	p__Actinomycetota	c__Actinomycetia	o__Mycobacteriales	f__Mycobacteriaceae	g__Rhodococcus	s__Rhodococcus aetherivorans	Chromosome	RhoBCP1_1.0	PRJNA224116	SAMN02470652	Rhodococcus aetherivorans	BCP1	29681	31219	+	KDE09890.1	monooxygenase	6_3	plasmid
CP000854.1	GCA_000018345.1	Group 6	RS_GCF_000018345.1	d__Bacteria	p__Actinomycetota	c__Actinomycetia	o__Mycobacteriales	f__Mycobacteriaceae	g__Mycobacterium	s__Mycobacterium marinum	Complete Genome	ASM1834v1	PRJNA224116	SAMN02604327	Mycobacterium marinum M	M	160372	161910	-	ACC38601.1	monooxygenase hydroxylase, subunit A (AamH_A)	6_5	Chromosome
CP003054.1	GCA_000266905.1	Group 6	RS_GCF_000266905.1	d__Bacteria	p__Actinomycetota	c__Actinomycetia	o__Mycobacteriales	f__Mycobacteriaceae	g__Mycobacterium	s__Mycobacterium chubuense_A	Complete Genome	ASM26690v1	PRJNA224116	SAMN02261374	Mycolicibacterium chubuense NBB4	NBB4	537429	538967	-	AFM20487.1	YHS domain-containing protein	6_3	plasmid
CP003054.1	GCA_000266905.1	Group 6	RS_GCF_000266905.1	d__Bacteria	p__Actinomycetota	c__Actinomycetia	o__Mycobacteriales	f__Mycobacteriaceae	g__Mycobacterium	s__Mycobacterium chubuense_A	Complete Genome	ASM26690v1	PRJNA224116	SAMN02261374	Mycolicibacterium chubuense NBB4	NBB4	59844	61382	-	AFM20072.1	YHS domain-containing protein	6_3	plasmid
CP003899.1	GCA_000026445.2	Group 6	RS_GCF_000026445.2	d__Bacteria	p__Actinomycetota	c__Actinomycetia	o__Mycobacteriales	f__Mycobacteriaceae	g__Mycobacterium	s__Mycobacterium marinum	Complete Genome	ASM2644v2	PRJNA224116	SAMN02603618	Mycobacterium liflandii 128FXT	128FXT	123033	124292	-	AGC60249.1	monooxygenase hydroxylase, subunit A	6_5	Chromosome
CP014860.2	GCA_019456695.2	Group 6	RS_GCF_019456695.2	d__Bacteria	p__Actinomycetota	c__Actinomycetia	o__Mycobacteriales	f__Mycobacteriaceae	g__Mycobacterium	s__Mycobacterium marinum	Complete Genome	ASM1945669v2	PRJNA224116	SAMN04549864	Mycobacterium shottsii	M175	500365	501903	-	QYL26377.1	Methane monooxygenase component A alpha chain	6_5	Chromosome
CP020812.1	GCA_002157835.1	Group 6	RS_GCF_002157835.1	d__Bacteria	p__Actinomycetota	c__Actinomycetia	o__Mycobacteriales	f__Mycobacteriaceae	g__Mycobacterium	s__Mycobacterium dioxanotrophicus	Complete Genome	ASM215783v1	PRJNA224116	SAMN06134492	Mycobacterium dioxanotrophicus	PH-06	13445	14983	+	ART74426.1	monooxygenase	6_3	plasmid
CP024190.1	GCA_003391395.1	Group 6	RS_GCF_003391395.1	d__Bacteria	p__Actinomycetota	c__Actinomycetia	o__Mycobacteriales	f__Mycobacteriaceae	g__Mycobacterium	s__Mycobacterium marinum	Complete Genome	ASM339139v1	PRJNA224116	SAMN07792364	Mycobacterium marinum	CCUG20998	152028	153566	-	AXN47546.1	Methane monooxygenase component A alpha chain	6_5	Chromosome
CP025779.1	GCA_003391415.1	Group 6	RS_GCF_003391415.1	d__Bacteria	p__Actinomycetota	c__Actinomycetia	o__Mycobacteriales	f__Mycobacteriaceae	g__Mycobacterium	s__Mycobacterium marinum	Complete Genome	ASM339141v1	PRJNA224116	SAMN07811443	Mycobacterium marinum	1218R	152011	153549	-	AXN42077.1	Methane monooxygenase component A alpha chain	6_5	Chromosome
CP032156.1	GCA_008329905.1	Group 6	GB_GCA_008329905.1	d__Bacteria	p__Actinomycetota	c__Actinomycetia	o__Mycobacteriales	f__Mycobacteriaceae	g__Mycobacterium	s__Mycobacterium sp008329905	Complete Genome	ASM832990v1	PRJNA489466	SAMN09980424	Mycobacterium sp. ELW1	ELW1	74155	75696	-	QEN17575.1	monooxygenase	6_2	plasmid
CP046574.1	GCA_009859915.1	Group 6	RS_GCF_009859915.1	d__Bacteria	p__Actinomycetota	c__Actinomycetia	o__Mycobacteriales	f__Mycobacteriaceae	g__Rhodococcus	s__Rhodococcus oxybenzonivorans	Complete Genome	ASM985991v1	PRJNA224116	SAMN13151932	Rhodococcus sp. WAY2	WAY2	238905	240443	+	QHE73902.1	Methane monooxygenase component A alpha chain	6_3	plasmid
CP058277.1	GCA_016745295.1	Group 6	RS_GCF_016745295.1	d__Bacteria	p__Actinomycetota	c__Actinomycetia	o__Mycobacteriales	f__Mycobacteriaceae	g__Mycobacterium	s__Mycobacterium marinum	Complete Genome	ASM1674529v1	PRJNA224116	SAMN14832045	Mycobacterium marinum	MMA1	1627849	1629387	-	QQW33621.1	monooxygenase	6_5	Chromosome
CP058641.1	GCA_017656075.1	Group 6	RS_GCF_017656075.1	d__Bacteria	p__Actinomycetota	c__Actinomycetia	o__Mycobacteriales	f__Mycobacteriaceae	g__Rhodococcus	s__Rhodococcus oxybenzonivorans	Complete Genome	ASM1765607v1	PRJNA224116	SAMN15407333	Rhodococcus sp. ZPP	ZPP	99902	101440	-	QTJ71090.1	monooxygenase	6_3	plasmid
CP059895.1	GCA_014295435.1	Group 6	RS_GCF_014295435.1	d__Bacteria	p__Actinomycetota	c__Actinomycetia	o__Mycobacteriales	f__Mycobacteriaceae	g__Mycobacterium	s__Mycobacterium fluoranthenivorans	Chromosome	ASM1429543v1	PRJNA224116	SAMN15486235	Mycolicibacterium fluoranthenivorans	2A	7700	9241	-	QNJ96484.1	monooxygenase	6_3	plasmid
CP060055.1	GCA_021559935.1	Group 6	RS_GCF_021559935.1	d__Bacteria	p__Actinomycetota	c__Actinomycetia	o__Mycobacteriales	f__Mycobacteriaceae	g__Mycobacterium	s__Mycobacterium austroafricanum	Chromosome	ASM2155993v1	PRJNA224116	SAMN15486221	Mycolicibacterium vanbaalenii	JOB5	1900996	1902534	+	UJL30619.1	monooxygenase	6_3	Chromosome
CP060405.1	GCA_020227555.1	Group 6	RS_GCF_020227555.1	d__Bacteria	p__Actinomycetota	c__Actinomycetia	o__Mycobacteriales	f__Mycobacteriaceae	g__Mycobacterium	s__Mycobacterium avium	Chromosome	ASM2022755v1	PRJNA224116	SAMN15806900	Mycobacterium avium subsp. hominissuis	W9	4093679	4095217	-	UBU99862.1	monooxygenase	6_4	Chromosome
CTEE01000002.1	GCA_001373395.1	Group 6	RS_GCF_001373395.1	d__Bacteria	p__Actinomycetota	c__Actinomycetia	o__Mycobacteriales	f__Mycobacteriaceae	g__Mycobacterium	s__Mycobacterium lentiflavum	Contig	PRJEB8430_assembly_1	PRJNA224116	SAMEA3305053	Mycobacterium lentiflavum	CSUR P1491	139627	141180	+	CQD23977.1	monooxygenase hydroxylase, subunit A	6_1	NA
HG917972.2	GCA_000723425.2	Group 6	RS_GCF_000723425.2	d__Bacteria	p__Actinomycetota	c__Actinomycetia	o__Mycobacteriales	f__Mycobacteriaceae	g__Mycobacterium	s__Mycobacterium marinum	Complete Genome	E11	PRJNA224116	SAMEA3139029	Mycobacterium marinum E11	E11	151984	153522	-	CDM74267.1	monooxygenase hydroxylase, subunit A (AamH_A)	6_5	Chromosome
JAALEG010000035.1	GCA_011058165.1	Group 6	RS_GCF_011058165.1	d__Bacteria	p__Actinomycetota	c__Actinomycetia	o__Mycobacteriales	f__Mycobacteriaceae	g__Rhodococcus	s__Rhodococcus aetherivorans	Scaffold	ASM1105816v1	PRJNA224116	SAMN14142455	Rhodococcus aetherivorans	DSM 44752	14635	16173	-	NGP27341.1	monooxygenase	6_3	NA
JABXJI010000177.1	GCA_014524945.1	Group 6	RS_GCF_014524945.1	d__Bacteria	p__Actinomycetota	c__Actinomycetia	o__Mycobacteriales	f__Mycobacteriaceae	g__Mycobacterium	s__Mycobacterium marinum	Contig	ASM1452494v1	PRJNA224116	SAMN15312312	Mycobacterium pseudoshottsii	AR	28661	30064	+	MBC9863917.1	Methane monooxygenase component A alpha chain	6_5	NA
JACCFD010000006.1	GCA_014230025.1	Group 6	RS_GCF_014230025.1	d__Bacteria	p__Actinomycetota	c__Actinomycetia	o__Mycobacteriales	f__Mycobacteriaceae	g__Rhodococcus	s__Rhodococcus aetherivorans	Contig	ASM1423002v1	PRJNA224116	SAMN15495700	Rhodococcus aetherivorans	4CI	80146	81684	-	MBC2592624.1	monooxygenase	6_3	NA
JACCFE010000004.1	GCA_014256275.1	Group 6	RS_GCF_014256275.1	d__Bacteria	p__Actinomycetota	c__Actinomycetia	o__Mycobacteriales	f__Mycobacteriaceae	g__Rhodococcus	s__Rhodococcus wratislaviensis_A	Contig	ASM1425627v1	PRJNA224116	SAMN15495701	Rhodococcus sp. 4CII	4CII	231108	232646	+	MBC2898193.1	monooxygenase	6_3	NA
JACJDF010000001.1	GCA_014230115.1	Group 6	RS_GCF_014230115.1	d__Bacteria	p__Actinomycetota	c__Actinomycetia	o__Mycobacteriales	f__Mycobacteriaceae	g__Rhodococcus	s__Rhodococcus wratislaviensis_A	Contig	ASM1423011v1	PRJNA224116	SAMN15732854	Rhodococcus sp. 3A	3A	74527	76065	+	MBC2637462.1	monooxygenase	6_3	NA
JACPNU010000030.1	GCA_016185315.1	Group 6	GB_GCA_016185315.1	d__Bacteria	p__Actinomycetota	c__Actinomycetia	o__Mycobacteriales	f__Mycobacteriaceae	g__Mycobacterium	s__Mycobacterium gordonae	Contig	ASM1618531v1	PRJNA640378	SAMN15435079	Mycobacterium sp.	NA	2251	3804	+	MBI2698966.1	monooxygenase	6_1	NA
JACSHF010000037.1	GCA_020275665.1	Group 6	RS_GCF_020275665.1	d__Bacteria	p__Actinomycetota	c__Actinomycetia	o__Mycobacteriales	f__Mycobacteriaceae	g__Mycobacterium	s__Mycobacterium avium	Contig	ASM2027566v1	PRJNA224116	SAMN15806914	Mycobacterium avium subsp. hominissuis	T52b	19122	20660	+	MCA4740459.1	monooxygenase	6_4	NA
JACSHG010000037.1	GCA_020275605.1	Group 6	RS_GCF_020275605.1	d__Bacteria	p__Actinomycetota	c__Actinomycetia	o__Mycobacteriales	f__Mycobacteriaceae	g__Mycobacterium	s__Mycobacterium avium	Contig	ASM2027560v1	PRJNA224116	SAMN15806915	Mycobacterium avium subsp. hominissuis	T62b	19100	20638	+	MCA4735810.1	monooxygenase	6_4	NA
JACSHH010000032.1	GCA_020275625.1	Group 6	RS_GCF_020275625.1	d__Bacteria	p__Actinomycetota	c__Actinomycetia	o__Mycobacteriales	f__Mycobacteriaceae	g__Mycobacterium	s__Mycobacterium avium	Contig	ASM2027562v1	PRJNA224116	SAMN15806916	Mycobacterium avium subsp. hominissuis	T84	30986	32524	-	MCA4744709.1	monooxygenase	6_4	NA
JACSHI010000029.1	GCA_020275645.1	Group 6	RS_GCF_020275645.1	d__Bacteria	p__Actinomycetota	c__Actinomycetia	o__Mycobacteriales	f__Mycobacteriaceae	g__Mycobacterium	s__Mycobacterium avium	Contig	ASM2027564v1	PRJNA224116	SAMN15806917	Mycobacterium avium subsp. hominissuis	T9	19127	20665	+	MCA4764280.1	monooxygenase	6_4	NA
JAIVFL010000001.1	GCA_022760805.1	Group 6	RS_GCF_022760805.1	d__Bacteria	p__Actinomycetota	c__Actinomycetia	o__Mycobacteriales	f__Mycobacteriaceae	g__Mycobacterium	s__Mycobacterium alkanivorans	Contig	ASM2276080v1	PRJNA224116	SAMN21385979	Candidatus Mycolicibacterium alkanivorans	NA	3123536	3125077	-	MCI4676179.1	aromatic/alkene/methane monooxygenase hydroxylase/oxygenase subunit alpha	6_3	NA
JAIVFL010000001.1	GCA_022760805.1	Group 6	RS_GCF_022760805.1	d__Bacteria	p__Actinomycetota	c__Actinomycetia	o__Mycobacteriales	f__Mycobacteriaceae	g__Mycobacterium	s__Mycobacterium alkanivorans	Contig	ASM2276080v1	PRJNA224116	SAMN21385979	Candidatus Mycolicibacterium alkanivorans	NA	3412430	3413971	-	MCI4676452.1	aromatic/alkene/methane monooxygenase hydroxylase/oxygenase subunit alpha	6_3	NA
JAIVFL010000001.1	GCA_022760805.1	Group 6	RS_GCF_022760805.1	d__Bacteria	p__Actinomycetota	c__Actinomycetia	o__Mycobacteriales	f__Mycobacteriaceae	g__Mycobacterium	s__Mycobacterium alkanivorans	Contig	ASM2276080v1	PRJNA224116	SAMN21385979	Candidatus Mycolicibacterium alkanivorans	NA	3418066	3419619	-	MCI4676457.1	aromatic/alkene/methane monooxygenase hydroxylase/oxygenase subunit alpha	6_1	NA
JAJNCM010000036.1	GCA_021025995.1	Group 6	RS_GCF_021025995.1	d__Bacteria	p__Actinomycetota	c__Actinomycetia	o__Mycobacteriales	f__Mycobacteriaceae	g__Rhodococcus	s__Rhodococcus ruber	Scaffold	ASM2102599v1	PRJNA224116	SAMN23420027	Rhodococcus ruber	IEGM 346	19406	20944	-	MCD2129704.1	aromatic/alkene/methane monooxygenase hydroxylase/oxygenase subunit alpha	6_3	NA
JAOP01000044.1	GCA_000523755.1	Group 6	RS_GCF_000523755.1	d__Bacteria	p__Actinomycetota	c__Actinomycetia	o__Mycobacteriales	f__Mycobacteriaceae	g__Mycobacterium	s__Mycobacterium avium	Contig	ASM52375v1	PRJNA224116	SAMN02641622	Mycobacterium avium MAV_120709_2344	MAV_120709_2344	18731	20269	-	ETZ44711.1	YHS domain protein	6_4	NA
LZIH01000115.1	GCA_001667445.1	Group 6	RS_GCF_001667445.1	d__Bacteria	p__Actinomycetota	c__Actinomycetia	o__Mycobacteriales	f__Mycobacteriaceae	g__Mycobacterium	s__Mycobacterium fortuitum	Contig	ASM166744v1	PRJNA224116	SAMN04691950	Mycolicibacterium fortuitum	852002-51695_SCH5383401	18738	20291	+	OBF82704.1	monooxygenase	6_1	NA
LZSS01000181.1	GCA_001665545.1	Group 6	RS_GCF_001665545.1	d__Bacteria	p__Actinomycetota	c__Actinomycetia	o__Mycobacteriales	f__Mycobacteriaceae	g__Mycobacterium	s__Mycobacterium fortuitum	Contig	ASM166554v1	PRJNA224116	SAMN04691961	Mycolicibacterium fortuitum	852002-53395_SCH5661144-b	18637	20190	+	OBB62815.1	monooxygenase	6_1	NA
MAEM01000159.1	GCA_001675225.1	Group 6	RS_GCF_001675225.1	d__Bacteria	p__Actinomycetota	c__Actinomycetia	o__Mycobacteriales	f__Mycobacteriaceae	g__Mycobacterium	s__Mycobacterium gordonae	Contig	ASM167522v1	PRJNA224116	SAMN05202167	Mycobacterium gordonae	1.24575e+06	19910	21463	+	OBS02634.1	monooxygenase	6_1	NA
NSEY01000007.1	GCA_002292725.1	Group 6	RS_GCF_002292725.1	d__Bacteria	p__Actinomycetota	c__Actinomycetia	o__Mycobacteriales	f__Mycobacteriaceae	g__Mycobacterium	s__Mycobacterium avium	Contig	ASM229272v1	PRJNA224116	SAMN07528794	Mycobacterium avium	FLAC0260	75493	77031	-	PBA84695.1	monooxygenase	6_4	NA
NSEZ01000008.1	GCA_002292735.1	Group 6	RS_GCF_002292735.1	d__Bacteria	p__Actinomycetota	c__Actinomycetia	o__Mycobacteriales	f__Mycobacteriaceae	g__Mycobacterium	s__Mycobacterium avium	Contig	ASM229273v1	PRJNA224116	SAMN07528793	Mycobacterium avium	FLAC0257	150166	151704	+	PBA87652.1	monooxygenase	6_4	NA
NSFA01000009.1	GCA_002292435.1	Group 6	RS_GCF_002292435.1	d__Bacteria	p__Actinomycetota	c__Actinomycetia	o__Mycobacteriales	f__Mycobacteriaceae	g__Mycobacterium	s__Mycobacterium avium	Contig	ASM229243v1	PRJNA224116	SAMN07528792	Mycobacterium avium	FLAC0256	294113	295666	+	PBA14071.1	monooxygenase	6_1	NA
NSFD01000004.1	GCA_002292545.1	Group 6	RS_GCF_002292545.1	d__Bacteria	p__Actinomycetota	c__Actinomycetia	o__Mycobacteriales	f__Mycobacteriaceae	g__Mycobacterium	s__Mycobacterium avium	Contig	ASM229254v1	PRJNA224116	SAMN07528788	Mycobacterium avium	FLAC0165	86404	87942	-	PBA28071.1	monooxygenase	6_4	NA
NSFG01000048.1	GCA_002292585.1	Group 6	RS_GCF_002292585.1	d__Bacteria	p__Actinomycetota	c__Actinomycetia	o__Mycobacteriales	f__Mycobacteriaceae	g__Mycobacterium	s__Mycobacterium avium	Contig	ASM229258v1	PRJNA224116	SAMN07528785	Mycobacterium avium	FLAC0155	29665	31203	-	PBA38780.1	monooxygenase	6_4	NA
NSFJ01000039.1	GCA_002292635.1	Group 6	RS_GCF_002292635.1	d__Bacteria	p__Actinomycetota	c__Actinomycetia	o__Mycobacteriales	f__Mycobacteriaceae	g__Mycobacterium	s__Mycobacterium avium	Contig	ASM229263v1	PRJNA224116	SAMN07528781	Mycobacterium avium	FLAC0117	29665	31203	-	PBA50139.1	monooxygenase	6_4	NA
NSFM01000002.1	GCA_002292655.1	Group 6	RS_GCF_002292655.1	d__Bacteria	p__Actinomycetota	c__Actinomycetia	o__Mycobacteriales	f__Mycobacteriaceae	g__Mycobacterium	s__Mycobacterium avium	Contig	ASM229265v1	PRJNA224116	SAMN07528777	Mycobacterium avium	FLAC0059	516676	518214	+	PBA68245.1	monooxygenase	6_4	NA
PCZU01000084.1	GCA_002887785.1	Group 6	RS_GCF_002887785.1	d__Bacteria	p__Actinomycetota	c__Actinomycetia	o__Mycobacteriales	f__Mycobacteriaceae	g__Rhodococcus	s__Rhodococcus aetherivorans	Scaffold	ASM288778v1	PRJNA224116	SAMN07738286	Rhodococcus sp. ENV425	ENV425	7222	8760	-	PND52901.1	monooxygenase	6_3	NA
PDHO01000056.1	GCA_002887815.1	Group 6	GB_GCA_002887815.1	d__Bacteria	p__Actinomycetota	c__Actinomycetia	o__Mycobacteriales	f__Mycobacteriaceae	g__Mycobacterium	s__Mycobacterium sp002887815	Contig	ASM288781v1	PRJNA413930	SAMN07774437	Mycobacterium sp. ENV421	ENV421	12193	13743	+	PND54361.1	monooxygenase	6_1	NA
PDHO01000068.1	GCA_002887815.1	Group 6	GB_GCA_002887815.1	d__Bacteria	p__Actinomycetota	c__Actinomycetia	o__Mycobacteriales	f__Mycobacteriaceae	g__Mycobacterium	s__Mycobacterium sp002887815	Contig	ASM288781v1	PRJNA413930	SAMN07774437	Mycobacterium sp. ENV421	ENV421	4969	6510	-	PND54245.1	monooxygenase	6_3	NA
PECY01000049.1	GCA_003431575.1	Group 6	RS_GCF_003431575.1	d__Bacteria	p__Actinomycetota	c__Actinomycetia	o__Mycobacteriales	f__Mycobacteriaceae	g__Mycobacterium	s__Mycobacterium marinum	Scaffold	ASM343157v1	PRJNA224116	SAMN07811444	Mycobacterium marinum	VIMS9	39229	40767	-	RFZ18456.1	Methane monooxygenase component A alpha chain	6_5	NA
PECZ01000094.1	GCA_003431585.1	Group 6	RS_GCF_003431585.1	d__Bacteria	p__Actinomycetota	c__Actinomycetia	o__Mycobacteriales	f__Mycobacteriaceae	g__Mycobacterium	s__Mycobacterium marinum	Scaffold	ASM343158v1	PRJNA224116	SAMN07811442	Mycobacterium marinum	DE4381	67981	69519	+	RFZ05145.1	Methane monooxygenase component A alpha chain	6_5	NA
PEDB01000156.1	GCA_003431605.1	Group 6	RS_GCF_003431605.1	d__Bacteria	p__Actinomycetota	c__Actinomycetia	o__Mycobacteriales	f__Mycobacteriaceae	g__Mycobacterium	s__Mycobacterium marinum	Scaffold	ASM343160v1	PRJNA224116	SAMN07811440	Mycobacterium marinum	DSM 43519	33773	35311	-	RFZ15580.1	Methane monooxygenase component A alpha chain	6_5	NA
PEDC01000147.1	GCA_003431645.1	Group 6	RS_GCF_003431645.1	d__Bacteria	p__Actinomycetota	c__Actinomycetia	o__Mycobacteriales	f__Mycobacteriaceae	g__Mycobacterium	s__Mycobacterium marinum	Scaffold	ASM343164v1	PRJNA224116	SAMN07811439	Mycobacterium marinum	DSM 44344	33770	35308	-	RFZ17087.1	Methane monooxygenase component A alpha chain	6_5	NA
PEDD01000097.1	GCA_003431655.1	Group 6	RS_GCF_003431655.1	d__Bacteria	p__Actinomycetota	c__Actinomycetia	o__Mycobacteriales	f__Mycobacteriaceae	g__Mycobacterium	s__Mycobacterium marinum	Scaffold	ASM343165v1	PRJNA224116	SAMN07811438	Mycobacterium marinum	NCTC2275	33770	35308	-	RFZ32497.1	Methane monooxygenase component A alpha chain	6_5	NA
PEDF01000017.1	GCA_003431665.1	Group 6	RS_GCF_003431665.1	d__Bacteria	p__Actinomycetota	c__Actinomycetia	o__Mycobacteriales	f__Mycobacteriaceae	g__Mycobacterium	s__Mycobacterium marinum	Scaffold	ASM343166v1	PRJNA224116	SAMN07811436	Mycobacterium marinum	Davis1	6931	8469	-	RFZ46920.1	Methane monooxygenase component A alpha chain	6_5	NA
PEDK01000022.1	GCA_003431805.1	Group 6	RS_GCF_003431805.1	d__Bacteria	p__Actinomycetota	c__Actinomycetia	o__Mycobacteriales	f__Mycobacteriaceae	g__Mycobacterium	s__Mycobacterium marinum	Scaffold	ASM343180v1	PRJNA224116	SAMN07811431	Mycobacterium marinum	DE4576	65852	67390	+	RFZ64088.1	Methane monooxygenase component A alpha chain	6_5	NA
RXJD01000003.1	GCA_003987775.1	Group 6	GB_GCA_003987775.1	d__Bacteria	p__Actinomycetota	c__Actinomycetia	o__Mycobacteriales	f__Mycobacteriaceae	g__Mycobacterium	s__Mycobacterium sp003987775	Scaffold	ASM398777v1	PRJNA490743	SAMN10409046	Mycobacterium sp.	NA	217980	219518	-	RUP06991.1	monooxygenase	6_2	NA
VBSB01000037.1	GCA_013337765.1	Group 6	RS_GCF_013337765.1	d__Bacteria	p__Actinomycetota	c__Actinomycetia	o__Mycobacteriales	f__Mycobacteriaceae	g__Mycobacterium	s__Mycobacterium sp003053865	Scaffold	ASM1333776v1	PRJNA224116	SAMN11637231	Mycolicibacterium sphagni	ENV482	19517	21055	-	NTY63954.1	class 6 soluble di-iron monooxygenase alpha subunit	6_3	NA
1. Genomic location is reported only for genomes with an Assembly level "Complete" or "Chromosome"
